# Supplementary material for: Digestive Profiles of Human Milk, Recombinant Human and Bovine Lactoferrin: Comparing the Retained Intact Protein and Peptide Release
Source: Nutrients. 2024 Jul 21;16(14):2360. doi: 10.3390/nu16142360 (PMC11280017; doi:10.3390/nu16142360)
Supplement: Supplementary file 1 [file nutrients-16-02360-s001.zip]

Archive with 3 entries (3 files):
- Supplementary figures.pptx
- Supplementary tables 1 and 2.pdf
- Supplementary tables 3 to 8.xlsx
