# Supplementary material for: Digestive Profiles of Human Milk, Recombinant Human and Bovine Lactoferrin: Comparing the Retained Intact Protein and Peptide Release
Source: Nutrients. 2024 Jul 21;16(14):2360. doi: 10.3390/nu16142360 (PMC11280017; doi:10.3390/nu16142360)
Supplement: Supplementary file 1 [file nutrients-16-02360-s001.zip › Supplementary tables 3 to 8.xlsx]

## Sheet: Table S3
Table S3. List of the peptides identified in human milk lactoferrin samples
						HC_30	HC_30	HG_30	HG_30	HI_30	HI_30	HC_83	HC_83	HG_83	HG_83	HI_83	HI_83
Annotated Sequence	Peptide sequence	Modifications	Positions in Proteins	Theo. MH+ [Da]	Retention time [min]	Average of abundances	Standard error	Average of abundances	Standard deviation	Average of abundances	Standard deviation	Average of abundances	Standard deviation	Average of abundances	Standard deviation	Average of abundances	Standard deviation
[R].SVNGKEDAIWNLLRQAQEKFGKDK.[S]	SVNGKEDAIWNLLRQAQEKFGKDK		[278-301]	2774.46	46.37	569010	358679	267901	243046	87468.1	14105.3	241015	8348.24	265253	88844.7	26881.1	16344.6
[K].SPKFQLFGSPSGQKDLLFKDSAIGFSR.[V]	SPKFQLFGSPSGQKDLLFKDSAIGFSR		[302-328]	2957.55	42.87	464975	236618	319637	109200	115154	8902.08	113660	15324.6	0	0	53630.5	33673.1
[R].THYYAVAVVKK.[G]	THYYAVAVVKK		[109-119]	1278.72	17.18	389882	203493	0	0	0	0	127102	10917.5	0	0	0	0
[K].GEADAMSLDGGYVYTAGK.[C]	GEADAMSLDGGYVYTAGK		[406-423]	1804.81	29.55	336758	300121	0	0	42277.9	44130.4	27086	9356.19	0	0	0	0
[R].VPPRIDSGLYLGSGYFTAIQNLRK.[S]	VPPRIDSGLYLGSGYFTAIQNLRK		[329-352]	2665.45	46.21	247869	147231	64891.5	34727.5	49134.6	3650.83	54498.8	9358.09	38194.6	6949.32	33726.3	1318.04
[R].YYGYTGAFR.[C]	YYGYTGAFR		[544-552]	1097.51	22.96	234347	129329	1.33908e+06	625089	0	0	12624	11711.4	1.76008e+06	249941	0	0
[R].THYYAVAVVK.[K]	THYYAVAVVK		[109-118]	1150.63	19.41	231341	113045	522054	686304	0	0	105704	43784.1	182207	315591	0	0
[K].RKPVTEAR.[S]	RKPVTEAR		[599-606]	956.564	15.72	230504	100462	215489	38198.8	157575	12103.7	69888	9211.77	90662.7	30639.2	82959.7	5713.52
[R].LKQVLLHQQAK.[F]	LKQVLLHQQAK		[628-638]	1305.8	16.76	210512	181075	0	0	0	0	39570.8	2512.72	0	0	0	0
[F].SRVPPRIDSGL.[Y]	SRVPPRIDSGL		[327-337]	1196.67	18.55	205776	42295.2	4.90128e+09	8.25287e+08	657949	553952	349706	79569.6	4.19693e+09	7.00069e+08	673113	439270
[R].MDKVERLKQVLLHQQAK.[F]	MDKVERLKQVLLHQQAK		[622-638]	2064.17	24.55	189773	91637.1	0	0	14971.4	25931.2	67007.1	32336.5	0	0	0	0
[R].SCHLAMAPNHAVVSR.[M]	SCHLAMAPNHAVVSR	1xCarbamidomethyl [C2]	[607-621]	1649.8	17.6	158900	62665	0	0	294894	269303	33526.5	16736	0	0	0	0
[R].SVNGKEDAIWNLLRQAQEKFGK.[D]	SVNGKEDAIWNLLRQAQEKFGK		[278-299]	2531.34	49.15	154539	137165	75921.4	96778.6	18569.2	1568.12	60210.1	8016.57	49458.4	4464.74	0	0
[K].YLGPQYVAGITNLKK.[C]	YLGPQYVAGITNLKK		[681-695]	1664.94	30.52	152179	60212.5	0	0	42972.6	8038.5	74504.8	10770.6	0	0	39030.9	9035.96
[K].SPKFQLFGSPSGQK.[D]	SPKFQLFGSPSGQK		[302-315]	1507.79	27.67	139170	50834.6	0	0	0	0	14794.6	25625	0	0	0	0
[K].TTYEKYLGPQYVAGITNLKK.[C]	TTYEKYLGPQYVAGITNLKK		[676-695]	2287.23	31.11	115654	23244.3	0	0	63403.3	59478.6	47120.7	9918.18	0	0	27961.1	9320.07
[D].LLFKDSA.[I]	LLFKDSA		[317-323]	793.445	21.4	112062	194097	0	0	14568.8	25234	205913	76149.7	0	0	0	0
[K].FQLFGSPSGQKDLLFKDSAIGFSR.[V]	FQLFGSPSGQKDLLFKDSAIGFSR		[305-328]	2645.37	46.31	103820	64083.8	30778.4	3634.15	22112.2	1000.53	27001.3	6067.93	12449.8	1826.91	10611.4	3483.17
[R].SCHLAMAPNHAVVSR.[M]	SCHLAMAPNHAVVSR	1xCarbamidomethyl [C2]; 1xOxidation [M6]	[607-621]	1665.79	16.88	88796.2	35434.1	862326	793318	0	0	0	0	0	0	0	0
[R].LKQVLLHQQAKFGR.[N]	LKQVLLHQQAKFGR		[628-641]	1665.99	17.65	88565.9	40373.9	0	0	0	0	15558.6	26948.3	0	0	0	0
[Y].KLRPVA.[A]	KLRPVA		[92-97]	683.456	16.24	83960.3	19394.5	2.62964e+07	6.59373e+06	367435	156051	130114	33243.5	3.42895e+07	1.99082e+07	219840	192002
[R].VVWCAVGEQELR.[K]	VVWCAVGEQELR	1xCarbamidomethyl [C4]	[364-375]	1445.72	29.9	82171.2	64781.8	74396.5	128859	0	0	2422.57	4196.02	130890	118012	0	0
[K].SPKFQLFGSPSGQKDLLFK.[D]	SPKFQLFGSPSGQKDLLFK		[302-320]	2124.15	39.28	78650	59385.9	23880.6	21577.7	15685.1	13587.4	18836.9	3322.25	3130.3	5421.83	0	0
[L].APYKLRPVA.[A]	APYKLRPVA		[89-97]	1014.61	17.49	74682.9	22437	2.83022e+09	7.67998e+08	0	0	197924	47411.1	2.52078e+09	8.85787e+08	0	0
[R].SVNGKEDAIWNLLR.[Q]	SVNGKEDAIWNLLR		[278-291]	1614.86	43.02	73750.3	29311.4	16629.6	28803.3	22289.9	3011.32	30884.1	410.189	44704.8	49672.7	15180.9	4160.29
[K].LRPVAAEVYGTER.[Q]	LRPVAAEVYGTER		[93-105]	1460.79	18.95	73456.5	23501.4	0	0	0	0	24012.1	20864.8	0	0	0	0
[L].RQAQEKFGKDKSPKFQL.[F]	RQAQEKFGKDKSPKFQL		[291-307]	2035.11	17.77	70887	30843	1.25482e+09	4.48071e+07	0	0	109736	51246.5	1.33845e+09	1.55853e+08	0	0
[E].RYYGY.[T]	RYYGY		[543-547]	721.33	17.26	69345.5	53466.1	2.64192e+08	2.20067e+08	25862.5	44795.2	49400.2	15926.6	4.51383e+08	3.77404e+08	32023.2	45849.5
[R].MDKVERLKQVLLHQQAKFGR.[N]	MDKVERLKQVLLHQQAKFGR		[622-641]	2424.37	27.47	69089.8	10309.8	0	0	0	0	0	0	0	0	19589.3	17191.3
[L].AMAPNHAVV.[S]	AMAPNHAVV	1xOxidation [M2]	[611-619]	925.456	2.01	67348.7	110526	434324	28769.4	0	0	0	0	727453	726926	0	0
[R].VPPRIDSGLYLGSGYFTAIQNLR.[K]	VPPRIDSGLYLGSGYFTAIQNLR		[329-351]	2537.35	50.21	59723.9	32095.7	17624.5	30526.5	4267.88	7392.19	14800.8	13043.3	0	0	0	0
[A].EVYGTERQPRTHY.[Y]	EVYGTERQPRTHY		[99-111]	1635.79	16.3	58981.3	22281.5	2.76029e+09	7.95617e+08	192729	16176.1	116738	8804.88	2.75226e+09	1.11497e+09	252060	99816.1
[E].KFGKDKSPKFQL.[F]	KFGKDKSPKFQL		[296-307]	1422.81	18.36	58856.3	19102	9.18843e+08	6.04713e+07	837559	389104	83864	47571.8	6.85544e+08	1.85678e+08	361165	373846
[R].IDSGLYLGSGYFTAIQNLRK.[S]	IDSGLYLGSGYFTAIQNLRK		[333-352]	2216.17	47.27	55478.7	32040.9	18274.2	15915.5	16863	1549.55	21971.2	5866.34	5993.19	10380.5	3491.27	3432.98
[K].DKSPKFQLFGSPSGQKDLLFKDSAIGFSR.[V]	DKSPKFQLFGSPSGQKDLLFKDSAIGFSR		[300-328]	3200.67	41.18	53153	36450	0	0	0	0	0	0	0	0	0	0
[L].ARLHGKTTYE.[K]	ARLHGKTTYE		[670-679]	1175.62	15.9	52596.1	29303.6	1.39774e+08	1.12394e+08	446987	244559	69993.1	32519.8	1.01974e+08	5.58193e+07	395750	164308
[K].SPKFQLFGSPSGQKDLLFKDSAIGFSRVPPR.[I]	SPKFQLFGSPSGQKDLLFKDSAIGFSRVPPR		[302-332]	3406.83	40.6	51644	46554.4	0	0	0	0	2503.41	4336.03	0	0	0	0
[K].YLGPQYVAGITNLK.[K]	YLGPQYVAGITNLK		[681-694]	1536.84	37.62	50457.3	34785.5	128066	118860	9531.2	8427.38	12044.7	7101.15	137766	17305	0	0
[L].LRQAQEKFGKDKSPKF.[Q]	LRQAQEKFGKDKSPKF		[290-305]	1907.05	16.58	44314.5	12410.2	1.51524e+09	1.63418e+08	0	0	86303.2	36398.9	1220875064	6.92201e+08	0	0
[Y].KLRPVAA.[E]	KLRPVAA		[92-98]	754.493	16.34	42631.7	13195.1	0	0	0	0	62774.9	25051.3	13316661	7.45717e+06	0	0
[K].NLLFNDNTECLAR.[L]	NLLFNDNTECLAR	1xCarbamidomethyl [C10]	[659-671]	1579.75	32.66	40174.7	12078.5	0	0	0	0	0	0	0	0	23329.6	23146.2
[R].NGSDCPDKFCLFQSETK.[N]	NGSDCPDKFCLFQSETK	2xCarbamidomethyl [C5; C10]	[642-658]	2032.87	29.35	37104.6	3637.19	39405.1	40543.6	0	0	14816.5	678.178	59905.3	103759	0	0
[A].PYKLRPVA.[A]	PYKLRPVA		[90-97]	943.572	17.15	34472.6	53972.9	1.28208e+08	2.49588e+07	13475.1	17950.2	0	0	1.0804e+08	3.56293e+07	14533.7	15108.4
[R].RSDTSLTWNSVK.[G]	RSDTSLTWNSVK		[462-473]	1393.71	20.37	31729.1	11339.9	0	0	0	0	2913.35	5046.08	0	0	0	0
[L].APYKLRPVAA.[E]	APYKLRPVAA		[89-98]	1085.65	17.63	30917.6	11774.2	2.1038e+09	8.34077e+08	0	0	46937.8	17983.4	1.70549e+09	4.60011e+08	0	0
[K].FQLFGSPSGQK.[D]	FQLFGSPSGQK		[305-315]	1195.61	30.43	30679.3	8949.83	175500	177036	0	0	16425.1	11820.2	98767.7	171071	0	0
[K].SQQSSDPDPNCVDRPVEGYLAVAVVR.[R]	SQQSSDPDPNCVDRPVEGYLAVAVVR	1xCarbamidomethyl [C11]	[436-461]	2858.37	36.39	29091	18666.6	0	0	4843.71	8389.55	7516.18	6574.64	0	0	6713.51	6000.19
[K].DLLFKDSAIGFSR.[V]	DLLFKDSAIGFSR		[316-328]	1468.78	37.62	28797	15481.6	8869.87	15363.1	5246.56	9087.32	12114.6	1502.97	0	0	0	0
[L].RRTAGWNVPIGT.[L]	RRTAGWNVPIGT		[139-150]	1327.72	23.42	26548.9	24829.7	1.32246e+09	2.29262e+08	5275.99	6135.59	17487.2	3053.62	1.45044e+09	1.56995e+08	14978.3	22815.5
[E].KYLGPQY.[V]	KYLGPQY		[680-686]	868.456	18.25	26486.2	12445.8	2.46565e+09	6.98859e+08	0	0	0	0	1.98119e+09	2.02958e+08	29771.7	51566
[E].KYLGPQYVAGITNL.[K]	KYLGPQYVAGITNL		[680-693]	1536.84	37.62	23862.5	41331.1	128066	118860	0	0	0	0	137766	17305	0	0
[K].DSAIGFSR.[V]	DSAIGFSR		[321-328]	852.421	18.88	16738.6	5393.27	302246	270072	0	0	251018	44180.9	202592	350899	0	0
[R].SVNGKEDAIWNLLRQAQEKFGKDKSPK.[F]	SVNGKEDAIWNLLRQAQEKFGKDKSPK		[278-304]	3086.64	43.01	15762.9	27302.1	0	0	0	0	4886.32	8463.36	0	0	0	0
[E].VYGTERQPRTHY.[Y]	VYGTERQPRTHY		[100-111]	1506.74	16.19	10243.1	3046.12	1.55871e+08	6.42724e+07	0	0	22387	1521.26	2.30727e+08	1.51186e+08	0	0
[E].RYYGYTGAF.[R]	RYYGYTGAF		[543-551]	1097.51	26.95	6769.67	6288.61	1.34505e+06	506391	0	0	1440.66	2495.29	1.91441e+06	625971	0	0
[A].AEVYGTERQPRTHY.[Y]	AEVYGTERQPRTHY		[98-111]	1706.82	16.38	6592.97	6577.28	2.36345e+09	4.81254e+08	0	0	22453.8	10032.3	2.61674e+09	6.91289e+08	0	0
[L].ARVPSHA.[V]	ARVPSHA		[267-273]	737.405	15.94	5643.17	9774.25	4.4572e+06	2.08182e+06	68191.4	43126.9	11086.9	9964.83	3.59288e+06	2.677e+06	11881.4	20579.2
[L].FGSPSGQKDLL.[F]	FGSPSGQKDLL		[308-318]	1148.59	24.56	4389.46	7602.77	2.58251e+09	5.83231e+08	122809	212712	366452	13603.1	2.33615e+09	1.14833e+08	232939	315162
[K].FGKDKSPKFQL.[F]	FGKDKSPKFQL		[297-307]	1294.72	21.3	4085.38	3538.42	1.28171e+07	5.77024e+06	0	0	5072.79	4601.76	35355480	2.3187e+07	0	0
[D].RTAGWNIPMGL.[L]	RTAGWNIPMGL		[484-494]	1215.63	43.13	3507.34	6074.9	2.0431e+08	6.88084e+07	110583	132464	2952.23	5113.41	2.09875e+08	1.03391e+08	30133.4	34827.9
[M].DKVERLKQ.[V]	DKVERLKQ		[623-630]	1015.59	15.7	2430.91	4210.46	6.44997e+07	5.66584e+07	3682.98	6379.11	16515.9	6958.35	4.76691e+07	2.42031e+07	0	0
[F].VKDVTVL.[Q]	VKDVTVL		[564-570]	773.477	19.55	1904.87	3299.33	7.91546e+08	4.62806e+07	0	0	1826.42	3163.45	1.21865e+09	7.94034e+07	0	0
[Q].AIAENRADAVT.[L]	AIAENRADAVT		[67-77]	1130.58	17.1	1798.34	3114.82	2.62071e+06	1.19192e+06	0	0	91419.9	27525.2	4.15994e+06	5.00128e+06	0	0
[M].DKVERL.[K]	DKVERL		[623-628]	759.436	16.37	1586.9	2748.6	4.84511e+07	3.30588e+07	0	0	0	0	3.12714e+07	1.52907e+07	0	0
[A].RFFSA.[S]	RFFSA		[170-174]	627.325	19.6	1149.11	1990.32	807885	439659	0	0	0	0	950389	124077	0	0
[F].KDSAIGF.[S]	KDSAIGF		[320-326]	737.383	20.76	906.275	1569.71	103584376	2.05216e+07	21634.4	37471.9	4640.47	4192.53	97108952	2.17139e+07	0	0
[A].GLAPYKL.[R]	GLAPYKL		[87-93]	761.456	24.5	0	0	1.77738e+06	845900	0	0	1.05644e+07	152051	2.77601e+06	1.39871e+06	0	0
[T].GPPEPIEA.[A]	GPPEPIEA		[159-166]	809.404	19.84	0	0	0	0	363202	29522.8	5.65552e+06	1.82798e+06	745482	133836	314958	45251.8
[F].KDSAIGFS.[R]	KDSAIGFS		[320-327]	824.415	18.94	0	0	0	0	0	0	3.95737e+06	984281	0	0	0	0
[W].TGPPEPIEA.[A]	TGPPEPIEA		[158-166]	910.452	19.53	0	0	66224.4	114704	265009	5661.92	3.45966e+06	897707	642410	223346	88621.2	153497
[L].FGSPSGQKDL.[L]	FGSPSGQKDL		[308-317]	1035.51	18.38	0	0	2.71685e+08	4.1067e+07	1.85971e+06	195713	2.85692e+06	620744	2.29505e+08	1.13693e+08	0	0
[A].EVYGTERQP.[R]	EVYGTERQP		[99-107]	1078.52	16.77	0	0	0	0	0	0	2.61246e+06	1.69636e+06	0	0	0	0
[Y].YAVAVVK.[K]	YAVAVVK		[112-118]	749.456	17.96	0	0	0	0	0	0	2.55156e+06	512519	0	0	0	0
[E].NRADAVTLDGG.[F]	NRADAVTLDGG		[71-81]	1088.53	17.78	0	0	0	0	0	0	1.5669e+06	314750	0	0	0	0
[E].NRADAVTL.[D]	NRADAVTL		[71-78]	859.463	18.31	0	0	3.22372e+06	3.78743e+06	278676	261189	1.50521e+06	307308	2.72436e+07	1.92373e+07	0	0
[A].AEVYGTERQP.[R]	AEVYGTERQP		[98-107]	1149.55	17.19	0	0	809576	705129	44686800	8.46085e+06	1.21262e+06	136047	1441411	567307	4.17091e+07	6.87584e+06
[G].LAPYKL.[R]	LAPYKL		[88-93]	704.434	21.42	0	0	8.52182e+06	1.53916e+06	0	0	1.03666e+06	386413	4.85672e+06	2.74182e+06	0	0
[A].ENRADAVTL.[D]	ENRADAVTL		[70-78]	988.506	19.97	0	0	107509	186211	0	0	1.01029e+06	147439	139410	241465	0	0
[C].LRDGAGDVAF.[I]	LRDGAGDVAF		[218-227]	1020.51	22.35	0	0	0	0	0	0	942185	340651	0	0	0	0
[Y].EAGLAPYKL.[R]	EAGLAPYKL		[85-93]	961.535	26.87	0	0	0	0	0	0	937951	48363.7	0	0	0	0
[L].FKDSAIGF.[S]	FKDSAIGF		[319-326]	884.451	27.46	0	0	2.23507e+08	6.66765e+07	26707.7	25446.4	936746	140933	6.27174e+08	2.52466e+08	60452.3	5657.57
[L].RDGAGDVAF.[I]	RDGAGDVAF		[219-227]	907.427	19.85	0	0	0	0	0	0	650392	194977	0	0	0	0
[F].IRESTVFED.[L]	IRESTVFED		[228-236]	1095.53	19.88	0	0	0	0	369170	173759	648270	193757	0	0	192588	222270
[E].AGLAPYKL.[R]	AGLAPYKL		[86-93]	832.493	26.09	0	0	6.18824e+07	1.42248e+07	0	0	591015	65600.6	3.18468e+07	1.59155e+07	0	0
[F].VKDVTVLQ.[N]	VKDVTVLQ		[564-571]	901.535	18.61	0	0	0	0	0	0	555155	101225	0	0	0	0
[L].RPVAAEVYGTE.[R]	RPVAAEVYGTE		[94-104]	1191.6	19.28	0	0	164250	151747	0	0	538057	153124	83962.2	145427	21368	37010.4
[C].IQAIAENRAD.[A]	IQAIAENRAD		[65-74]	1100.57	16.93	0	0	0	0	0	0	435885	261252	812424	704717	0	0
[P].VAAEVYGTERQP.[R]	VAAEVYGTERQP		[96-107]	1319.66	17.63	0	0	0	0	0	0	407165	81373.9	0	0	0	0
[A].VAVVRRSDTSL.[T]	VAVVRRSDTSL		[457-467]	1202.69	17.29	0	0	0	0	0	0	369909	62039.7	0	0	0	0
[Q].KDLLFKDS.[A]	KDLLFKDS		[315-322]	965.53	19.91	0	0	0	0	0	0	368623	111443	0	0	0	0
[A].ENRADAVTLDGG.[F]	ENRADAVTLDGG		[70-81]	1217.58	18.14	0	0	0	0	114928	165981	334999	66859.8	0	0	299207	123265
[E].NRADAVTLD.[G]	NRADAVTLD		[71-79]	974.49	17.85	0	0	1.88143e+06	2.11899e+06	0	0	329582	64398.4	1.06043e+06	1.83671e+06	0	0
[F].GSPSGQKDLL.[F]	GSPSGQKDLL		[309-318]	1001.53	18.09	0	0	1.06153e+07	428155	3.99788e+06	715088	257297	47653.4	1.39846e+07	2.22909e+06	3.40332e+06	895017
[S].VNGKEDAIWN.[L]	VNGKEDAIWN		[279-288]	1145.56	19.62	0	0	1.46882e+06	762428	0	0	252872	103285	1.33213e+06	581716	0	0
[C].VDRPVEGY.[L]	VDRPVEGY		[447-454]	934.463	18.07	0	0	0	0	688935	463316	252473	31410.4	0	0	134873	116875
[P].VAAEVYGTER.[Q]	VAAEVYGTER		[96-105]	1094.55	17.65	0	0	0	0	775388	58214.5	249487	42883	0	0	592767	530318
[F].EDLSDEAER.[D]	EDLSDEAER		[235-243]	1063.45	16.83	0	0	0	0	0	0	244252	41677.7	0	0	0	0
[R].SVNGKEDAIWN.[L]	SVNGKEDAIWN		[278-288]	1232.59	20.14	0	0	668285	840566	146991	254596	232638	74866.4	566278	980822	194295	194591
[S].GQKDLLFKDS.[A]	GQKDLLFKDS		[313-322]	1150.61	20.91	0	0	6.98448e+06	995235	0	0	225514	70954.9	7.9525e+06	1.29177e+06	0	0
[S].GQKDLLFK.[D]	GQKDLLFK		[313-320]	948.551	19.92	0	0	0	0	0	0	225183	67503.7	0	0	0	0
[Q].KDLLFKD.[S]	KDLLFKD		[315-321]	878.498	20.19	0	0	0	0	0	0	221260	64138.6	0	0	0	0
[I].RESTVFED.[L]	RESTVFED		[229-236]	982.448	18.41	0	0	0	0	0	0	219504	52683.2	0	0	0	0
[N].WTGPPEPIEA.[A]	WTGPPEPIEA		[157-166]	1096.53	30.16	0	0	0	0	0	0	211588	68356.3	33454.9	29593.5	0	0
[F].GSPSGQKDLLF.[K]	GSPSGQKDLLF		[309-319]	1148.59	30.43	0	0	919876	318714	0	0	204882	16348.8	417510	404465	0	0
[D].SGLYLGSGY.[F]	SGLYLGSGY		[335-343]	916.441	30.03	0	0	0	0	170699	75198.8	200444	25438.5	0	0	150556	70475.8
[A].IAENRADAVTL.[D]	IAENRADAVTL		[68-78]	1172.63	20.49	0	0	0	0	0	0	193184	47570.1	591329	561974	0	0
[L].FGSPSGQKDLLF.[K]	FGSPSGQKDLLF		[308-319]	1295.66	36.02	0	0	2.5043e+06	1.27055e+06	0	0	172895	62295.6	2.76863e+06	427270	0	0
[K].SPKFQL.[F]	SPKFQL		[302-307]	719.409	24.71	0	0	12687266	5.03674e+06	0	0	166939	8821.31	1.71641e+07	422877	0	0
[A].FVKDVTV.[L]	FVKDVTV		[563-569]	807.461	18.95	0	0	629006	561346	0	0	164382	44443.6	1.29467e+06	146404	0	0
[C].LRDGAGDVA.[F]	LRDGAGDVA		[218-226]	873.442	16.63	0	0	0	0	0	0	161982	28023.5	1.33123e+06	1.22926e+06	0	0
[A].ENRADAVTLD.[G]	ENRADAVTLD		[70-79]	1103.53	17.71	0	0	1.00845e+06	1.74669e+06	0	0	153171	28015.2	586198	673174	0	0
[S].RVPPRID.[S]	RVPPRID		[328-334]	852.505	16.49	0	0	0	0	0	0	150380	7814.82	0	0	0	0
[A].FVKDVTVLQ.[N]	FVKDVTVLQ		[563-571]	1048.6	23.18	0	0	0	0	0	0	149834	46733.9	0	0	0	0
[L].AVAVVRRSDTSL.[T]	AVAVVRRSDTSL		[456-467]	1273.72	17.61	0	0	0	0	0	0	144074	41323.2	0	0	0	0
[W].TGPPEPIEAA.[V]	TGPPEPIEAA		[158-167]	981.489	19.42	0	0	0	0	106761	93254	140813	31189.9	1.6567e+06	1.6327e+06	78765.3	73383.6
[E].NRADAVTLDGGF.[I]	NRADAVTLDGGF		[71-82]	1235.6	28.19	0	0	227145	393427	0	0	133552	59755.8	671357	756851	0	0
[L].FGSPSGQKD.[L]	FGSPSGQKD		[308-316]	922.426	16.07	0	0	43044.5	40436.6	0	0	131940	19035.2	12538.6	21717.6	0	0
[I].YEAGLAPYKL.[R]	YEAGLAPYKL		[84-93]	1124.6	29.97	0	0	5.91069e+06	1.90964e+06	0	0	131561	12649.4	3520398	1.36023e+06	0	0
[Q].LFGSPSGQKDL.[L]	LFGSPSGQKDL		[307-317]	1148.59	22.99	0	0	467115	183370	0	0	131149	35607.1	253963	232682	0	0
[K].KGGSFQLNE.[L]	KGGSFQLNE		[119-127]	979.484	18.2	0	0	3.05602e+06	3.4545e+06	733580	1.2706e+06	130779	32081.3	1.10132e+06	390343	0	0
[G].FSRVPPRID.[S]	FSRVPPRID		[326-334]	1086.61	17.83	0	0	0	0	0	0	126861	20000.4	0	0	0	0
[L].RPVAAEVYGTERQP.[R]	RPVAAEVYGTERQP		[94-107]	1572.81	17.67	0	0	0	0	0	0	126791	25417.2	0	0	0	0
[A].GDVAFVKD.[V]	GDVAFVKD		[559-566]	850.431	18.79	0	0	0	0	0	0	123544	31629.6	0	0	0	0
[A].GLAPYKLRPVAA.[E]	GLAPYKLRPVAA		[87-98]	1255.75	22.4	0	0	3.38545e+08	3.83406e+08	0	0	117122	21222.8	6.30114e+07	2.64449e+07	0	0
[S].TVFEDLSDEAER.[D]	TVFEDLSDEAER		[232-243]	1410.64	30.59	0	0	0	0	0	0	103846	32544.4	0	0	0	0
[S].TVFEDLSDE.[A]	TVFEDLSDE		[232-240]	1054.46	31.01	0	0	189752	194395	0	0	103633	16679	63843.7	58557.5	0	0
[Y].YAVAVVKKGGSFQ.[L]	YAVAVVKKGGSFQ		[112-124]	1353.75	18.43	0	0	0	0	0	0	101717	23491.4	0	0	0	0
[C].IQAIAENRADA.[V]	IQAIAENRADA		[65-75]	1171.61	18.41	0	0	0	0	597300	520788	99775.8	12059.2	0	0	845074	109766
[A].GLAPYKLRP.[V]	GLAPYKLRP		[87-95]	1014.61	20.69	0	0	1.61707e+06	2.68044e+06	0	0	92742.1	31986.9	0	0	0	0
[P].EPIEAAVAR.[F]	EPIEAAVAR		[162-170]	955.521	18.27	0	0	0	0	0	0	87906.5	15835.7	0	0	62146.1	107640
[V].AFIREST.[V]	AFIREST		[226-232]	823.431	17.88	0	0	0	0	175191	151847	83513.6	51707.8	0	0	61126.6	105874
[K].DKSPKFQL.[F]	DKSPKFQL		[300-307]	962.531	21.68	0	0	1.08072e+07	1.60449e+06	0	0	81080.5	70621.7	1.93534e+07	9.09597e+06	0	0
[R].VPPRIDSGL.[Y]	VPPRIDSGL		[329-337]	953.541	20.07	0	0	1.41763e+06	290454	0	0	75674.8	17725.5	1.93869e+06	356629	0	0
[F].VKDVTVLQNTD.[G]	VKDVTVLQNTD		[564-574]	1231.65	18.73	0	0	1.35622e+06	157321	300897	106990	72054	15678.4	822086	712169	335442	32866.2
[Q].AIAENRADAVTL.[D]	AIAENRADAVTL		[67-78]	1243.66	21.73	0	0	0	0	0	0	70394.9	20521.8	0	0	24269.9	42036.8
[V].AAEVYGTERQP.[R]	AAEVYGTERQP		[97-107]	1220.59	17.06	0	0	0	0	0	0	68591.8	8287.05	0	0	0	0
[A].FIRESTV.[F]	FIRESTV		[227-233]	851.462	18.11	0	0	3025315	5.24e+06	19363.5	16776.7	67917.5	11755.2	4.98042e+07	3.57509e+07	7297.71	12640
[H].YYAVAVVKKGGS.[F]	YYAVAVVKKGGS		[111-122]	1241.69	17.69	0	0	0	0	0	0	66094.6	10813.4	0	0	0	0
[A].LVLKGEADA.[M]	LVLKGEADA		[402-410]	915.515	17.92	0	0	0	0	0	0	65849.8	14534.8	0	0	0	0
[I].YEAGLAPYK.[L]	YEAGLAPYK		[84-92]	1011.51	19.36	0	0	0	0	21556.9	37337.6	65755.5	15912.9	0	0	148935	48960.5
[F].IRESTVFEDLSDE.[A]	IRESTVFEDLSDE		[228-240]	1539.72	34.4	0	0	0	0	0	0	60627.8	33460	0	0	0	0
[A].KDLKLADF.[A]	KDLKLADF		[583-590]	949.535	25.95	0	0	350232	306425	0	0	60025.7	12363.4	115735	200459	0	0
[K].LRPVAAEVYGTE.[R]	LRPVAAEVYGTE		[93-104]	1304.68	21.24	0	0	0	0	0	0	59438.4	4948.82	0	0	0	0
[S].TVFEDLSDEAE.[R]	TVFEDLSDEAE		[232-242]	1254.54	34.3	0	0	482077	215350	0	0	57566.8	2900.54	567504	418140	0	0
[E].AERDEYE.[L]	AERDEYE		[241-247]	911.374	16.18	0	0	6.472e+06	2.80115e+06	163634	283422	54203.4	11199.8	8.52287e+06	6.3273e+06	98453.4	170526
[P].YKLRPVAA.[E]	YKLRPVAA		[91-98]	917.557	17.61	0	0	5.87927e+06	1.76968e+06	0	0	53927.6	13801.9	3318713	937144	0	0
[A].GDVAFIRES.[T]	GDVAFIRES		[223-231]	993.5	21.42	0	0	0	0	0	0	53394.8	13730.6	0	0	0	0
[R].IDSGLYLGSGY.[F]	IDSGLYLGSGY		[333-343]	1144.55	35.58	0	0	0	0	0	0	51393.8	8716.04	0	0	0	0
[S].GQKDLLFKD.[S]	GQKDLLFKD		[313-321]	1063.58	20.48	0	0	0	0	0	0	49691.4	13417.1	0	0	0	0
[W].TGPPEPIE.[A]	TGPPEPIE		[158-165]	839.415	18.58	0	0	1.31351e+06	1.14234e+06	1.08692e+08	1.05754e+07	49454.1	16811.4	1.63186e+06	1.42563e+06	8.41554e+07	1.42422e+07
[E].AGLAPYKLRPV.[A]	AGLAPYKLRPV		[86-96]	1184.71	22.64	0	0	411026	385916	0	0	48220.7	21903.2	51195	88672.4	0	0
[I].RESTVFEDLSDE.[A]	RESTVFEDLSDE		[229-240]	1426.63	31.79	0	0	0	0	0	0	47211.4	5328.98	0	0	0	0
[F].SSQEPYFS.[Y]	SSQEPYFS		[203-210]	944.4	21.5	0	0	4.62388e+06	1.43865e+06	0	0	45203.7	13070.8	5.28697e+06	2.61644e+06	0	0
[R].ADAVTLDGGF.[I]	ADAVTLDGGF		[73-82]	965.457	34	0	0	0	0	234876	47196.1	42945.5	4884.01	0	0	228501	20612.2
[L].FQSETKN.[L]	FQSETKN		[653-659]	853.405	16.03	0	0	538576	241099	0	0	42694.6	5154.89	265792	95644.5	0	0
[N].ERYYGYTGA.[F]	ERYYGYTGA		[542-550]	1079.48	17.25	0	0	1.56114e+06	1.49026e+06	0	0	42065.2	14425.6	4.82018e+06	2.65263e+06	0	0
[G].SPSGQKDLLF.[K]	SPSGQKDLLF		[310-319]	1091.57	28.97	0	0	218943	64392.1	0	0	41147.5	5213.83	37374.5	64734.5	13174.5	22818.9
[Y].EAGLAPYKLRP.[V]	EAGLAPYKLRP		[85-95]	1214.69	22.1	0	0	0	0	0	0	39758.9	14336	0	0	0	0
[A].GDVAFIREST.[V]	GDVAFIREST		[223-232]	1094.55	22.1	0	0	0	0	0	0	39072.7	17574.4	0	0	0	0
[A].FIRESTVFED.[L]	FIRESTVFED		[227-236]	1242.6	25.95	0	0	0	0	0	0	39016.1	33792.8	0	0	0	0
[F].SSQEPYF.[S]	SSQEPYF		[203-209]	857.368	26.54	0	0	1.47885e+08	1.46655e+07	0	0	36244.9	4288.41	1.36607e+08	4.46553e+07	0	0
[I].RESTVFEDL.[S]	RESTVFEDL		[229-237]	1095.53	32.2	0	0	0	0	33841	29703.1	32114.1	5363.91	0	0	33756.8	4569.71
[D].LSDEAERDEYE.[L]	LSDEAERDEYE		[237-247]	1355.56	17.17	0	0	0	0	0	0	30992.9	3715.9	0	0	0	0
[G].SPSGQKDLL.[F]	SPSGQKDLL		[310-318]	944.505	18.64	0	0	6.35421e+07	1.654e+07	0	0	30776.4	11956.1	9.05996e+07	2.11716e+07	0	0
[S].SQEPYF.[S]	SQEPYF		[204-209]	770.336	26.5	0	0	3.41816e+06	727504	0	0	30315.4	1812.37	2.46221e+06	1.07563e+06	0	0
[F].IRESTVFEDLSDEAE.[R]	IRESTVFEDLSDEAE		[228-242]	1739.8	36.43	0	0	0	0	0	0	28471.5	17215.7	0	0	0	0
[D].LKLADF.[A]	LKLADF		[585-590]	706.413	30.93	0	0	8.40803e+06	2.57394e+06	0	0	27753.9	3877.7	2.28416e+07	6.2639e+06	0	0
[P].KFQLFGSPSGQ.[K]	KFQLFGSPSGQ		[304-314]	1195.61	32.24	0	0	0	0	0	0	26649.8	23432.2	0	0	0	0
[A].VVKKGGSFQL.[N]	VVKKGGSFQL		[116-125]	1062.63	18.36	0	0	2.86846e+07	1.85324e+07	0	0	25748.8	5126.33	1.19265e+08	1.15825e+08	0	0
[A].IAENRADA.[V]	IAENRADA		[68-75]	859.427	15.97	0	0	499846	434027	0	0	24823.6	9370.15	1.32693e+06	1.22238e+06	0	0
[L].LFKDSAIGF.[S]	LFKDSAIGF		[318-326]	997.535	34.04	0	0	379198	218661	0	0	19822.4	8072.47	1.83957e+06	590960	0	0
[A].GWNVPIGT.[L]	GWNVPIGT		[143-150]	843.436	33.02	0	0	851759	169295	0	0	19688.3	28933	1.18904e+06	139522	0	0
[E].AGLAPYKLRPVA.[A]	AGLAPYKLRPVA		[86-97]	1255.75	22.4	0	0	3.98136e+08	4.46958e+08	0	0	16533.1	3736.48	7.3453e+07	2.92056e+07	0	0
[Y].EAGLAPYKLRPVA.[A]	EAGLAPYKLRPVA		[85-97]	1384.79	23.89	0	0	2.05359e+07	1.28973e+07	0	0	15502.5	9284.4	5.46129e+06	1.25288e+06	0	0
[G].KDKSPKFQL.[F]	KDKSPKFQL		[299-307]	1090.63	19.32	0	0	3.65653e+06	2.95289e+06	163022	282363	13879.3	12031.7	8.01666e+06	6.09367e+06	329229	18045.1
[F].SRVPPRIDSG.[L]	SRVPPRIDSG		[327-336]	1083.59	16.2	0	0	3.86126e+07	4.69772e+07	0	0	13787.4	4977.47	59522847	2.6513e+07	0	0
[N].RADAVTLDGG.[F]	RADAVTLDGG		[72-81]	974.49	17.93	0	0	0	0	0	0	13522.4	19410.2	0	0	0	0
[R].TAGWNVPIG.[T]	TAGWNVPIG		[141-149]	914.473	34.34	0	0	139347	131244	0	0	12841.1	11865.9	240399	221049	0	0
[T].AGWNVPIGT.[L]	AGWNVPIGT		[142-150]	914.473	33.59	0	0	296332	52677.4	0	0	11873.2	10373.1	408202	112738	0	0
[Y].EAGLAPYKLRPVAA.[E]	EAGLAPYKLRPVAA		[85-98]	1455.83	24.56	0	0	4.88512e+06	7.273e+06	0	0	11719.9	2937.76	1.2486e+06	956095	0	0
[T].LRPFL.[N]	LRPFL		[151-155]	645.408	29.34	0	0	63364496	1.66707e+07	0	0	11275.2	9766.35	7.19472e+07	3.03954e+07	0	0
[A].FVKDVTVL.[Q]	FVKDVTVL		[563-570]	920.545	26.7	0	0	1.66e+06	754632	0	0	10314.1	17864.5	5.49649e+06	1.74816e+06	0	0
[F].IYEAGLAPYKL.[R]	IYEAGLAPYKL		[83-93]	1237.68	33.5	0	0	90351.9	156494	43175.1	16847.8	9273.82	9121.57	1.0587e+06	672770	33290.1	15808.2
[Q].LFGSPSGQKDLL.[F]	LFGSPSGQKDLL		[307-318]	1261.68	33.39	0	0	6.64542e+06	2.16167e+06	0	0	8172.95	8074.91	4.92006e+06	2.15411e+06	0	0
[R].TAGWNVPIGT.[L]	TAGWNVPIGT		[141-150]	1015.52	33.42	0	0	8.49113e+06	7.79528e+06	0	0	7367.39	6571.1	1.94978e+07	1.65892e+07	0	0
[G].WNVPIGT.[L]	WNVPIGT		[144-150]	786.414	31.97	0	0	18724017	3.40734e+06	0	0	5921.33	5280.1	1.90993e+07	1.81319e+06	0	0
[F].QLFGSPSGQKDL.[L]	QLFGSPSGQKDL		[306-317]	1276.65	25.94	0	0	1.85828e+06	651087	0	0	5666.17	5068.22	1.18644e+06	429718	0	0
[L].FQSETKNL.[L]	FQSETKNL		[653-660]	966.489	17.24	0	0	9.86967e+06	1.31009e+07	0	0	5086.64	4597.76	1.43853e+07	1.20554e+07	0	0
[T].GPPEPI.[E]	GPPEPI		[159-164]	609.324	18.52	0	0	0	0	8.04328e+06	2.97453e+06	4935.61	4300.27	0	0	5.90325e+06	1.65249e+06
[M].APNHAVV.[S]	APNHAVV		[613-619]	707.384	16.46	0	0	1.55039e+07	9.06407e+06	0	0	4466.51	3895.36	1.20238e+07	7.29851e+06	0	0
[E].AERDEYEL.[L]	AERDEYEL		[241-248]	1024.46	19.7	0	0	3.24218e+06	1.02024e+06	0	0	4075.36	7058.73	2.39345e+06	1.04172e+06	0	0
[S].LTWNSVKGK.[K]	LTWNSVKGK		[467-475]	1032.58	18.01	0	0	4647255	4.04115e+06	0	0	4021.85	6966.04	8303736	4.68265e+06	0	0
[Y].EKYLGPQY.[V]	EKYLGPQY		[679-686]	997.499	18.76	0	0	1.9625e+08	5.66786e+07	0	0	3801.13	6583.75	1.61242e+08	2.90433e+07	0	0
[A].GLAPYKLRPVA.[A]	GLAPYKLRPVA		[87-97]	1184.71	21.42	0	0	1.63719e+07	1.93893e+07	0	0	3004.07	5203.2	2.53741e+06	914377	0	0
[F].QLFGSPSGQKD.[L]	QLFGSPSGQKD		[306-316]	1163.57	18.73	0	0	2.49147e+06	177877	0	0	2997.72	5192.2	1.62046e+06	253946	0	0
[L].ARVPSH.[A]	ARVPSH		[267-272]	666.368	15.67	0	0	634797	291989	0	0	2929.9	5074.73	393615	282981	0	0
[R].RTAGWNVPIGTL.[R]	RTAGWNVPIGTL		[140-151]	1284.71	38.97	0	0	10778.7	18669.3	0	0	2212.78	3832.65	446907	465365	0	0
[F].IYEAGLAPY.[K]	IYEAGLAPY		[83-91]	996.504	28.96	0	0	1.13251e+06	1.13396e+06	91657.9	88851.7	2121.56	3674.65	15941230	1.2385e+07	50002.8	38597.8
[A].VVKKGGSF.[Q]	VVKKGGSF		[116-123]	821.488	15.92	0	0	1.52119e+07	8.5652e+06	0	0	2001.01	3465.85	1.41309e+07	1.00417e+07	0	0
[T].GPPEPIE.[A]	GPPEPIE		[159-165]	738.367	18.03	0	0	0	0	4.48725e+07	1.45125e+07	0	0	0	0	35653132	5.82258e+06
[W].TGPPEPI.[E]	TGPPEPI		[158-164]	710.372	19.87	0	0	0	0	4.4834e+06	705985	0	0	0	0	3.24617e+06	365692
[E].RYYGYTG.[A]	RYYGYTG		[543-549]	879.4	17.4	0	0	6.98443e+06	3.71074e+06	4.45782e+06	1.80406e+06	0	0	3.13897e+06	2.74228e+06	4.4433e+06	1.52167e+06
[C].APGSDPR.[S]	APGSDPR		[513-519]	699.342	7.03	0	0	4221.41	7311.7	1.63477e+06	997978	0	0	862.359	1493.65	1.73794e+06	617378
[F].IYEAGLAPYKLRPVA.[A]	IYEAGLAPYKLRPVA		[83-97]	1660.94	29.69	0	0	697378	709487	658565	95484.1	0	0	2.17164e+06	2.47632e+06	518782	49866.4
[C].FQWQRN.[M]	FQWQRN		[39-44]	878.427	18.87	0	0	1.11734e+06	186250	506619	205699	0	0	1.6143e+06	289011	426916	148268
[Q].VLLHQQAKF.[G]	VLLHQQAKF		[631-639]	1083.63	18.2	0	0	9.83716e+06	6.43208e+06	361425	626007	0	0	4.06656e+07	1.19295e+07	0	0
[L].NWTGPPEPIE.[A]	NWTGPPEPIE		[156-165]	1139.54	29.87	0	0	6.91101e+06	2.7553e+06	347264	62400.7	0	0	4.72181e+06	381878	336595	73350
[L].HGKTTYEKYLGPQY.[V]	HGKTTYEKYLGPQY		[673-686]	1684.83	18.68	0	0	3.38981e+06	2.13846e+06	307300	68431.8	0	0	2.82974e+07	3.04674e+07	222790	81056.3
[P].YKLRPVA.[A]	YKLRPVA		[91-97]	846.52	17.53	0	0	12316044	3.43041e+06	257058	445238	0	0	9.59353e+06	3.22361e+06	347826	602452
[N].WTGPPEPIE.[A]	WTGPPEPIE		[157-165]	1025.49	28.17	0	0	840210	272809	123876	142255	0	0	1.21522e+06	249959	0	0
[L].KGEADAMSLDGGY.[V]	KGEADAMSLDGGY		[405-417]	1313.57	23.23	0	0	180874	159153	73559.7	9883.22	0	0	371788	643957	62657	3104.15
[I].YEAGLAPYKLRPVAA.[E]	YEAGLAPYKLRPVAA		[84-98]	1618.9	27.04	0	0	2.24323e+07	3.28771e+07	57515.6	9488.73	0	0	4.64968e+06	3.5713e+06	28347.9	25823.9
[G].FSRVPPRIDSGL.[Y]	FSRVPPRIDSGL		[326-337]	1343.74	21.57	0	0	1.57506e+07	2.6717e+06	35193.1	32374.1	0	0	1.28059e+07	4.0684e+06	14683.8	25433.1
[V].DRTAGWNIPMG.[L]	DRTAGWNIPMG		[483-493]	1217.57	32.28	0	0	10519368	3.94845e+06	29775.8	26153	0	0	6137603	2.12731e+06	33806.7	29307.8
[N].ERYYGY.[T]	ERYYGY		[542-547]	850.373	16.89	0	0	4.11607e+06	1.13169e+06	28460.2	4620.72	0	0	4.63842e+06	1.50075e+06	27498.7	11324.6
[E].NYKSQQSSDPD.[P]	NYKSQQSSDPD		[433-443]	1268.54	15.81	0	0	139579	139452	26062.9	45142.3	0	0	114913	74281.1	13805	23911
[W].NLLRQAQEKFGKDKSPKF.[Q]	NLLRQAQEKFGKDKSPKF		[288-305]	2134.18	25.49	0	0	345706	598781	20754.9	18099.7	0	0	971665	464486	0	0
[D].RTAGWNIPMGL.[L]	RTAGWNIPMGL	1xOxidation [M9]	[484-494]	1231.63	35.61	0	0	7.1754e+07	2.3638e+07	15584.2	3663.99	0	0	5.63098e+07	2.05385e+07	7515.84	7437.66
[A].FSSQEPYF.[S]	FSSQEPYF		[202-209]	1004.44	33.26	0	0	1.91254e+06	446110	8740.73	15139.4	0	0	2.21998e+06	291854	43080	37397
[L].RQAQEKFGKDKSPK.[F]	RQAQEKFGKDKSPK		[291-304]	1646.9	15.72	0	0	175033	72041.5	3851.26	6670.58	0	0	186977	150453	2805.92	4859.99
[G].WNVPIGTL.[R]	WNVPIGTL		[144-151]	899.499	44.47	0	0	2.48568e+06	481287	2951.51	2652.17	0	0	3627335	283184	1292.8	2239.19
[F].GKDKSPKFQL.[F]	GKDKSPKFQL		[298-307]	1147.65	18.42	0	0	1.28129e+08	6.16812e+07	1359.31	2354.39	0	0	1.18783e+08	4.74593e+07	120756	203091
[L].LRQAQEKFGKDKSPKFQL.[F]	LRQAQEKFGKDKSPKFQL		[290-307]	2148.19	18.32	0	0	1.43864e+09	6.23541e+08	0	0	0	0	1.81686e+09	2.22227e+08	293344	508087
[E].RYYGYTGA.[F]	RYYGYTGA		[543-550]	950.437	17.3	0	0	5.90564e+08	2.24752e+08	0	0	0	0	9.62663e+08	1.86635e+08	0	0
[L].FQSETKNLL.[F]	FQSETKNLL		[653-661]	1079.57	22.14	0	0	6.48064e+08	3.21914e+08	0	0	0	0	7.74035e+08	3.03951e+08	45174.7	78244.9
[L].APYKLRPVAAE.[V]	APYKLRPVAAE		[89-99]	1214.69	17.54	0	0	95178572	6.92656e+07	0	0	0	0	1.73129e+08	3.23506e+07	0	0
[L].RRTAGWNVPIGTL.[R]	RRTAGWNVPIGTL		[139-151]	1440.81	33.49	0	0	9.34027e+07	5.77954e+07	0	0	0	0	1.65559e+08	6.4601e+07	0	0
[M].DKVERLKQVL.[L]	DKVERLKQVL		[623-632]	1227.74	18.81	0	0	3.56423e+07	1.09732e+07	0	0	0	0	1.57423e+08	1.04156e+08	0	0
[F].QSETKNLL.[F]	QSETKNLL		[654-661]	932.505	18.51	0	0	1.13547e+08	6.93372e+07	0	0	0	0	1.28999e+08	7.29475e+07	0	0
[L].AMAPNHAVV.[S]	AMAPNHAVV		[611-619]	909.461	17.22	0	0	8.98731e+07	5.89253e+07	0	0	0	0	8.1256e+07	3.11442e+07	0	0
[Q].AQEKFGKDKSPKFQL.[F]	AQEKFGKDKSPKFQL		[293-307]	1750.95	18.92	0	0	1.01331e+08	8.86273e+06	0	0	0	0	8.00136e+07	1.6493e+07	0	0
[V].DRTAGWNIPMGL.[L]	DRTAGWNIPMGL		[483-494]	1330.66	45.71	0	0	7.28584e+07	2.16206e+07	0	0	0	0	6.71464e+07	3.28259e+07	0	0
[L].RRTAGWNVPIG.[T]	RRTAGWNVPIG		[139-149]	1226.68	23.93	0	0	6.36578e+07	1.21274e+07	0	0	0	0	51991787	9.26815e+06	0	0
[R].ARVVW.[C]	ARVVW		[362-366]	630.372	20.78	0	0	3.50142e+07	2.2563e+07	0	0	0	0	49811906	1.72397e+07	0	0
[E].AGLAPYKLRPVAA.[E]	AGLAPYKLRPVAA		[86-98]	1326.79	22.71	0	0	2.71775e+08	3.82316e+08	0	0	0	0	4.22905e+07	2.24364e+07	0	0
[G].WNIPMGL.[L]	WNIPMGL		[488-494]	830.423	50.08	0	0	2.75857e+07	2.21326e+07	0	0	0	0	3.93915e+07	2.25428e+07	0	0
[G].LAPYKLRPVA.[A]	LAPYKLRPVA		[88-97]	1127.69	19.64	0	0	1.16256e+08	1.0431e+08	0	0	0	0	3.32415e+07	6.24756e+06	0	0
[D].KSPKFQL.[F]	KSPKFQL		[301-307]	847.504	19.39	0	0	3.05468e+07	5.92216e+06	0	0	0	0	2.9483e+07	4.60686e+06	0	0
[T].YEKYLGPQY.[V]	YEKYLGPQY		[678-686]	1160.56	20.44	0	0	3.41934e+07	1.94782e+07	0	0	0	0	2.78533e+07	3.50063e+06	0	0
[L].ARLHGKTTYEKYLGPQYVAG.[I]	ARLHGKTTYEKYLGPQYVAG		[670-689]	2252.18	19.15	0	0	7261802	6.29393e+06	0	0	0	0	2.48628e+07	2.62475e+06	112621	195065
[Q].EKFGKDKSPKFQL.[F]	EKFGKDKSPKFQL		[295-307]	1551.85	18.92	0	0	2.78178e+07	2.94168e+06	0	0	0	0	2.19188e+07	3.22017e+06	0	0
[G].WNIPMGL.[L]	WNIPMGL	1xOxidation [M5]	[488-494]	846.418	42	0	0	2.67828e+07	5.98579e+06	0	0	0	0	2.19006e+07	5.74582e+06	0	0
[E].DAIWNL.[L]	DAIWNL		[284-289]	731.372	44.99	0	0	1.18085e+07	2.10937e+06	0	0	0	0	1.99701e+07	3.00005e+06	0	0
[V].YGTERQPRTHY.[Y]	YGTERQPRTHY		[101-111]	1407.68	16.33	0	0	2.39698e+07	6.503e+06	0	0	0	0	1.94693e+07	1.26525e+07	0	0
[L].ARLHGKTTYEKYLGPQY.[V]	ARLHGKTTYEKYLGPQY		[670-686]	2025.06	18	0	0	602113	1.04289e+06	0	0	0	0	1.92651e+07	9.64102e+06	0	0
[G].LAPYKLRPVAA.[E]	LAPYKLRPVAA		[88-98]	1198.73	19.87	0	0	4.95037e+07	5.76388e+07	0	0	0	0	1.71192e+07	7.67868e+06	0	0
[Y].EKYLGPQYVAG.[I]	EKYLGPQYVAG		[679-689]	1224.63	20.19	0	0	6.23557e+06	3.96403e+06	0	0	0	0	1.66575e+07	3.21332e+06	0	0
[D].KGQFPNL.[C]	KGQFPNL		[182-188]	803.441	23.33	0	0	1.99418e+07	5.5415e+06	0	0	0	0	1.58615e+07	4.63876e+06	0	0
[V].DRTAGWNIPMGL.[L]	DRTAGWNIPMGL	1xOxidation [M10]	[483-494]	1346.65	38.17	0	0	2.2649e+07	5.70075e+06	0	0	0	0	1.5661e+07	8.034e+06	0	0
[I].YEAGLAPYKLRPVA.[A]	YEAGLAPYKLRPVA		[84-97]	1547.86	27.28	0	0	5.57031e+07	5.989e+07	0	0	0	0	1.36708e+07	3.23581e+06	0	0
[L].ARLHGKTTY.[E]	ARLHGKTTY		[670-678]	1046.57	15.81	0	0	1.71292e+07	7.63235e+06	0	0	0	0	1.36301e+07	3.24217e+06	0	0
[F].QLFGSPSGQKDLL.[F]	QLFGSPSGQKDLL		[306-318]	1389.74	34.88	0	0	1.02914e+07	2.29051e+06	0	0	0	0	1.11051e+07	3.28828e+06	0	0
[G].KEDAIWNL.[L]	KEDAIWNL		[282-289]	988.51	36.46	0	0	1.17867e+07	1.71952e+06	0	0	0	0	1.05427e+07	554403	0	0
[I].YEAGLAPY.[K]	YEAGLAPY		[84-91]	883.42	25.33	0	0	5.69471e+06	2.08914e+06	0	0	0	0	9.6973e+06	1.91526e+06	0	0
[H].LAMAPNHAVV.[S]	LAMAPNHAVV		[610-619]	1022.55	20.15	0	0	6.70923e+06	3.4407e+06	0	0	0	0	9.13381e+06	4.57618e+06	0	0
[R].RTAGWNVPIGT.[L]	RTAGWNVPIGT		[140-150]	1171.62	28.28	0	0	614048	654385	0	0	0	0	9.02636e+06	1.03494e+07	0	0
[C].LFQSETKNLL.[F]	LFQSETKNLL		[652-661]	1192.66	31.16	0	0	7.37097e+06	3.09064e+06	0	0	0	0	8.72334e+06	1.6552e+06	0	0
[L].HGKTTYEKYLGPQYVAG.[I]	HGKTTYEKYLGPQYVAG		[673-689]	1911.96	19.85	0	0	1.13714e+06	993959	0	0	0	0	8.17278e+06	5.4051e+06	0	0
[A].VVRRSDTSLTW.[N]	VVRRSDTSLTW		[459-469]	1319.71	21.18	0	0	4.66541e+06	821445	0	0	0	0	7828635	1.30186e+06	0	0
[A].RSVNGKEDAIWNL.[L]	RSVNGKEDAIWNL		[277-289]	1501.78	31.32	0	0	775601	1.02564e+06	0	0	0	0	7.82304e+06	5.77255e+06	0	0
[S].PKFQL.[F]	PKFQL		[303-307]	632.377	23.63	0	0	6.28466e+06	607419	0	0	0	0	7.37715e+06	1.27313e+06	0	0
[T].ERQPRTHY.[Y]	ERQPRTHY		[104-111]	1086.54	15.75	0	0	1.14109e+07	5.06204e+06	0	0	0	0	7.17555e+06	3.57861e+06	0	0
[E].AAVARF.[F]	AAVARF		[166-171]	634.367	17.61	0	0	4.78633e+06	2.3094e+06	0	0	0	0	6.33424e+06	3.68455e+06	0	0
[E].KYLGPQYVA.[G]	KYLGPQYVA		[680-688]	1038.56	19.59	0	0	3.73227e+06	459314	0	0	0	0	5.11678e+06	572462	0	0
[N].LLRQAQEKFGKDKSPKFQL.[F]	LLRQAQEKFGKDKSPKFQL		[289-307]	2261.28	21.65	0	0	2.13031e+06	2.71619e+06	0	0	0	0	4.99043e+06	2.19175e+06	0	0
[L].RRTAGW.[N]	RRTAGW		[139-144]	746.406	16.43	0	0	3.99993e+06	563978	0	0	0	0	3.45759e+06	2.20063e+06	0	0
[V].AVVKKGGSFQL.[N]	AVVKKGGSFQL		[115-125]	1133.67	19.61	0	0	269529	466839	0	0	0	0	2.89491e+06	1.80404e+06	0	0
[G].KTTYEKYLGPQY.[V]	KTTYEKYLGPQY		[675-686]	1490.75	20.41	0	0	0	0	0	0	0	0	2.79135e+06	1.31932e+06	0	0
[V].ARSVNGKEDAIWNL.[L]	ARSVNGKEDAIWNL		[276-289]	1572.81	31.21	0	0	204313	353880	0	0	0	0	2.64937e+06	1.63628e+06	0	0
[E].AGLAPYKLRPVAAE.[V]	AGLAPYKLRPVAAE		[86-99]	1455.83	22.07	0	0	8136670	1.14263e+07	0	0	0	0	2.6037e+06	1.55529e+06	0	0
[L].RKSEEEVA.[A]	RKSEEEVA		[351-358]	947.479	15.79	0	0	2.1132e+06	605345	0	0	0	0	2.40467e+06	1.31988e+06	0	0
[L].HQQAKF.[G]	HQQAKF		[634-639]	758.394	15.79	0	0	4.3378e+06	3.28255e+06	0	0	0	0	2.28657e+06	905044	0	0
[L].FQSETKNLLF.[N]	FQSETKNLLF		[653-662]	1226.64	34.42	0	0	1.36278e+06	192591	0	0	0	0	2.12486e+06	368858	0	0
[L].HGKTTYE.[K]	HGKTTYE		[673-679]	835.394	15.7	0	0	3.71465e+06	1.22034e+06	0	0	0	0	2.0968e+06	496702	0	0
[V].VRRSDTSLTW.[N]	VRRSDTSLTW		[460-469]	1220.64	20.69	0	0	1.4434e+06	394418	0	0	0	0	1.97145e+06	142555	0	0
[L].VLKGEA.[D]	VLKGEA		[403-408]	616.366	15.75	0	0	2.46879e+06	2.03078e+06	0	0	0	0	1.73531e+06	810409	0	0
[S].LTWNSVK.[G]	LTWNSVK		[467-473]	847.467	20.5	0	0	746810	659415	0	0	0	0	1.6866e+06	1.15269e+06	0	0
[T].YEKYLGPQYVAG.[I]	YEKYLGPQYVAG		[678-689]	1387.69	22.62	0	0	203762	178421	0	0	0	0	1.51528e+06	449950	0	0
[C].HLAMAPNHAVV.[S]	HLAMAPNHAVV		[609-619]	1159.6	18.18	0	0	0	0	0	0	0	0	1.47085e+06	2.54759e+06	0	0
[A].RSVNGKE.[D]	RSVNGKE		[277-283]	789.421	5.45	0	0	1.83767e+06	1.26579e+06	0	0	0	0	1.33945e+06	611565	0	0
[W].NLLRQAQEKFGKDKSPKFQL.[F]	NLLRQAQEKFGKDKSPKFQL		[288-307]	2375.32	31.2	0	0	146270	253348	0	0	0	0	1112956	611848	0	0
[D].RTAGWNIPM.[G]	RTAGWNIPM		[484-492]	1045.52	32.73	0	0	1.16469e+06	335861	0	0	0	0	1.03666e+06	411583	0	0
[F].IYEAGLAPYKLRPVAA.[E]	IYEAGLAPYKLRPVAA		[83-98]	1731.98	30.14	0	0	273523	310497	0	0	0	0	981695	1.18629e+06	0	0
[V].VKKGGSF.[Q]	VKKGGSF		[117-123]	722.42	15.88	0	0	1.19607e+06	402224	0	0	0	0	929036	677462	0	0
[E].RQPRTHY.[Y]	RQPRTHY		[105-111]	957.501	15.68	0	0	1.04652e+06	393985	0	0	0	0	746742	422487	0	0
[L].NWTGPPEPIEA.[A]	NWTGPPEPIEA		[156-166]	1210.57	31.32	0	0	502469	120060	0	0	0	0	741880	334511	0	0
[G].WNIPMG.[L]	WNIPMG	1xOxidation [M5]	[488-493]	733.334	28.55	0	0	761753	215841	0	0	0	0	692779	331570	0	0
[R].TAGWNIPMGL.[L]	TAGWNIPMGL		[485-494]	1059.53	50.44	0	0	87053.6	46540.8	0	0	0	0	648533	577094	0	0
[T].AGWNIPMGL.[L]	AGWNIPMGL		[486-494]	958.481	50.97	0	0	645931	369523	0	0	0	0	626847	389602	0	0
[V].YGTERQPR.[T]	YGTERQPR		[101-108]	1006.51	15.76	0	0	302427	280779	0	0	0	0	582441	656632	0	0
[E].KFGKDKSPKFQLF.[G]	KFGKDKSPKFQLF		[296-308]	1569.88	26.95	0	0	356961	129258	0	0	0	0	567388	194865	0	0
[Y].GTERQPRTHY.[Y]	GTERQPRTHY		[102-111]	1244.61	15.63	0	0	923680	100749	0	0	0	0	551832	334079	0	0
[F].SSQEPYFSY.[S]	SSQEPYFSY		[203-211]	1107.46	31.34	0	0	243788	81840.4	0	0	0	0	528829	281186	0	0
[C].LFQSETKNL.[L]	LFQSETKNL		[652-660]	1079.57	21	0	0	560191	66612.4	0	0	0	0	508223	291450	0	0
[L].RKSEE.[E]	RKSEE		[351-355]	648.331	5	0	0	149961	28378.1	0	0	0	0	492297	730179	0	0
[A].WAKDLKLAD.[F]	WAKDLKLAD		[581-589]	1059.58	20.33	0	0	0	0	0	0	0	0	441846	220403	0	0
[V].DRTAGWNIPM.[G]	DRTAGWNIPM		[483-492]	1160.55	35.38	0	0	487859	180806	0	0	0	0	438583	208073	0	0
[D].RTAGWNIPMGLL.[F]	RTAGWNIPMGLL	1xOxidation [M9]	[484-495]	1344.71	44.26	0	0	420273	140118	0	0	0	0	420463	21688.1	0	0
[D].RTAGWNIPMGLL.[F]	RTAGWNIPMGLL		[484-495]	1328.71	51.53	0	0	186406	71969.9	0	0	0	0	414686	395280	0	0
[F].GKDKSPKF.[Q]	GKDKSPKF		[298-305]	906.504	15.94	0	0	695049	465957	0	0	0	0	393842	341521	0	0
[L].LRQAQEKFGKDKSPK.[F]	LRQAQEKFGKDKSPK		[290-304]	1759.98	15.79	0	0	129396	116925	0	0	0	0	391733	339547	0	0
[R].RSDTSLTW.[N]	RSDTSLTW		[462-469]	965.469	24.95	0	0	0	0	0	0	0	0	360041	328116	0	0
[V].SRMDKVERLKQ.[V]	SRMDKVERLKQ	1xOxidation [M3]	[620-630]	1405.76	15.8	0	0	524996	493417	0	0	0	0	356503	155038	0	0
[L].LHQQAKF.[G]	LHQQAKF		[633-639]	871.478	2.59	0	0	360603	90169.4	0	0	0	0	300526	29433.9	0	0
[D].KVERL.[K]	KVERL		[624-628]	644.409	15.86	0	0	527730	478208	0	0	0	0	293488	270465	0	0
[A].RSVNGKEDA.[I]	RSVNGKEDA		[277-285]	975.485	15.58	0	0	425795	155862	0	0	0	0	283296	114001	0	0
[K].TTYEKYLGPQYVAG.[I]	TTYEKYLGPQYVAG		[676-689]	1589.78	27.02	0	0	57584.7	99739.6	0	0	0	0	267866	297997	0	0
[L].RKSEEE.[V]	RKSEEE		[351-356]	777.374	5.12	0	0	86855.7	58335.4	0	0	0	0	226244	283781	0	0
[E].KYLGPQYVAGI.[T]	KYLGPQYVAGI		[680-690]	1208.67	31.05	0	0	72670	78954.4	0	0	0	0	201827	188813	0	0
[C].AFSSQEPYF.[S]	AFSSQEPYF		[201-209]	1075.47	34.42	0	0	110824	24240.2	0	0	0	0	195835	68690.4	0	0
[A].EVYGTERQPR.[T]	EVYGTERQPR		[99-108]	1234.62	15.75	0	0	0	0	0	0	0	0	177610	283899	0	0
[A].IAENRADAVTLDGGF.[I]	IAENRADAVTLDGGF		[68-82]	1548.77	30.25	0	0	0	0	0	0	0	0	171805	297575	0	0
[V].DRTAGWNIPMGLL.[F]	DRTAGWNIPMGLL		[483-495]	1443.74	54.28	0	0	72645.6	35960.9	0	0	0	0	166571	92518.7	0	0
[V].ARSVNGKEDA.[I]	ARSVNGKEDA		[276-285]	1046.52	15.62	0	0	234312	46226	0	0	0	0	158320	69857	0	0
[T].AGWNIPMGL.[L]	AGWNIPMGL	1xOxidation [M7]	[486-494]	974.476	42.83	0	0	190470	83599.6	0	0	0	0	155529	44892.4	0	0
[R].SVNGKEDAIWNL.[L]	SVNGKEDAIWNL		[278-289]	1345.67	36.89	0	0	0	0	0	0	0	0	141495	245076	0	0
[K].VERLKQ.[V]	VERLKQ		[625-630]	772.468	15.78	0	0	182773	144699	0	0	0	0	131205	115086	0	0
[R].TAGWNIPMGL.[L]	TAGWNIPMGL	1xOxidation [M8]	[485-494]	1075.52	42.48	0	0	2916.1	5050.84	0	0	0	0	128858	130517	0	0
[V].DRTAGWNIP.[M]	DRTAGWNIP		[483-491]	1029.51	29.9	0	0	111960	193921	0	0	0	0	112958	124251	0	0
[D].AIWNLL.[R]	AIWNLL		[285-290]	729.429	54.75	0	0	113098	83936.8	0	0	0	0	109481	95518.6	0	0
[L].ARLHGKTTYEKY.[L]	ARLHGKTTYEKY		[670-681]	1466.78	15.72	0	0	0	0	0	0	0	0	91272.7	158089	0	0
[E].KFGKDKSPK.[F]	KFGKDKSPK		[296-304]	1034.6	15.52	0	0	74621.5	36547.3	0	0	0	0	90394.1	80623.1	0	0
[A].GWNIPMGL.[L]	GWNIPMGL	1xOxidation [M6]	[487-494]	903.439	42.49	0	0	14559	14317.8	0	0	0	0	87093	16117.1	0	0
[L].RQAQEKFGKDKSPKF.[Q]	RQAQEKFGKDKSPKF		[291-305]	1793.97	2.87	0	0	2374.9	4113.45	0	0	0	0	86607.9	143737	0	0
[N].YKSQQSSD.[P]	YKSQQSSD		[434-441]	942.416	15.61	0	0	84234.9	31311.6	0	0	0	0	78841.4	41577.3	10350.7	17928
[A].GWNIPMG.[L]	GWNIPMG		[487-493]	774.36	37.12	0	0	39192.7	15907.3	0	0	0	0	51632.4	26183.2	0	0
[T].LRPFLNWTGPPEPIE.[A]	LRPFLNWTGPPEPIE		[151-165]	1765.93	46.84	0	0	28711.8	13863.9	0	0	0	0	22095.3	19175.3	0	0
[L].AMAPNH.[A]	AMAPNH		[611-616]	640.287	7.6	0	0	42555.5	54211.6	0	0	0	0	2213.72	3834.28	0	0

## Sheet: Table S4
Table S4. List of the peptides identified in recombinant human lactoferrin samples
						RC_44	RC_44	RG_44	RG_44	RI_44	RI_44	RC_100	RC_100	RG_100	RG_100	RI_100	RI_100
Annotated Sequence	Peptide sequence	Modifications	Positions in Proteins	Theo. MH+ [Da]	Retention time [min]	Average of abundances	Standard deviation	Average of abundances	Standard deviation	Average of abundances	Standard deviation	Average of abundances	Standard deviation	Average of abundances	Standard deviation	Average of abundances	Standard deviation
[W].TGPPEPIE.[A]	TGPPEPIE		[158-165]	839.415	18.27	0	0	0	0	7.36516e+07	2.47085e+06	0	0	1.32506e+06	1.66347e+06	5.83088e+07	6.22905e+06
[E].NYKSQQSSDPD.[P]	NYKSQQSSDPD		[433-443]	1268.54	16.02	0	0	44582.8	15430.3	44709318	1.06733e+07	0	0	52443.7	45425.8	54246178	1.92567e+07
[T].GPPEPIE.[A]	GPPEPIE		[159-165]	738.367	17.72	50076.2	1010.94	0	0	3.13097e+07	6.53954e+06	1.39123e+06	278652	124371	215418	2.60976e+07	3.99247e+06
[L].NWTGPPEPIE.[A]	NWTGPPEPIE		[156-165]	1139.54	29.18	0	0	1.17066e+08	2.83137e+06	4.3784e+06	579497	0	0	1.25603e+08	2.94934e+07	4.70014e+06	1.0256e+06
[Q].VLLHQQAKF.[G]	VLLHQQAKF		[631-639]	1083.63	18.15	0	0	3.62555e+07	1.14551e+07	4076270	503650	2365.41	4097.01	4.14581e+07	5.12007e+07	4.25971e+06	2.01861e+06
[F].GSPSGQKDLL.[F]	GSPSGQKDLL		[309-318]	1001.53	18.13	169225	24369.6	12420107	3.52221e+06	3.82888e+06	1.20551e+06	436780	49010.3	1.0704e+07	1.43166e+06	3.18605e+06	954732
[N].WTGPPEPIE.[A]	WTGPPEPIE		[157-165]	1025.49	27.48	0	0	2.19307e+06	1.02965e+06	3.35462e+06	1.17559e+06	0	0	1.80114e+06	379669	2.47137e+06	411952
[P].YKLRPVA.[A]	YKLRPVA		[91-97]	846.52	17.55	0	0	8.65506e+06	5.12228e+06	1.27308e+06	346541	0	0	5.41019e+06	4.69266e+06	1.09292e+06	512254
[I].YEAGLAPYK.[L]	YEAGLAPYK		[84-92]	1011.51	18.61	0	0	882662	827136	1.27861e+06	167206	35596.9	3942.4	715866	626316	1.07548e+06	97555.4
[L].NWTGPPEPI.[E]	NWTGPPEPI		[156-164]	1010.49	32.12	0	0	54218.9	46957.2	1.3847e+06	422350	0	0	101255	43644.8	933150	496837
[E].KFGKDKSPKFQL.[F]	KFGKDKSPKFQL		[296-307]	1422.81	18.34	70154.2	58163.6	5.95266e+08	1.05103e+07	914565	469902	107225	24798.7	5.06201e+08	1.52599e+08	666784	377159
[C].APGSDPR.[S]	APGSDPR		[513-519]	699.342	6.54	0	0	18881.3	5940.02	462953	145847	0	0	12925.5	14560.4	427926	81557.4
[T].GPPEPIEA.[A]	GPPEPIEA		[159-166]	809.404	19.8	80772	36548.5	0	0	598044	181966	393871	134563	0	0	404680	102018
[L].LRQAQEKFGKDKSPKFQL.[F]	LRQAQEKFGKDKSPKFQL		[290-307]	2148.19	18.24	58348.9	47713.2	1.58383e+09	2.85887e+08	453807	527903	81303.8	16931.9	1.06487e+09	9.23362e+08	400567	352123
[F].IYEAGLAPYKLRPVA.[A]	IYEAGLAPYKLRPVA		[83-97]	1660.94	29.77	0	0	2.50684e+06	4.03839e+06	110244	190947	0	0	1.16367e+06	2.01553e+06	288508	478126
[L].FGSPSGQKDL.[L]	FGSPSGQKDL		[308-317]	1035.51	17.6	18584.2	3886.36	1.46715e+08	2.3517e+07	0	0	16774.5	3116.06	1.55999e+08	6.41837e+07	279335	242334
[F].SRVPPRIDSGL.[Y]	SRVPPRIDSGL		[327-337]	1196.67	18.02	654250	168933	5.44882e+09	7.534e+08	670892	581579	1.0217e+06	264400	2.8548e+09	5.7851e+08	258792	378746
[M].DKVERLKQ.[V]	DKVERLKQ		[623-630]	1015.59	15.93	109950	35634.6	2.39137e+07	1.27213e+07	317182	89876.3	122168	44798.5	1.66228e+07	1.58996e+07	206552	45456.1
[L].RPVAAEVYGTER.[Q]	RPVAAEVYGTER		[94-105]	1347.7	17.33	40291.2	41853.8	748959	1.29724e+06	0	0	0	0	2.80883e+06	2.43689e+06	200956	179113
[L].RQAQEKFGKDKSPKFQL.[F]	RQAQEKFGKDKSPKFQL		[291-307]	2035.11	18.01	95808.5	37825	9.7179e+08	8.97705e+07	0	0	76427.7	17772.1	6.46507e+08	3.63846e+08	189892	328902
[I].YEAGLAPYKLRPVAA.[E]	YEAGLAPYKLRPVAA		[84-98]	1618.9	26.36	0	0	1.04554e+07	1.66009e+07	51719.2	15511.1	0	0	1653011	2.8631e+06	150434	183694
[A].EVYGTERQPRTHY.[Y]	EVYGTERQPRTHY		[99-111]	1635.79	16.42	177968	79454.7	2.58722e+09	6.03166e+08	85950.7	76796.4	179585	44907.4	1.75431e+09	1.68705e+09	138766	47313.2
[R].SVNGKEDAIWNLLRQAQEKFGKDK.[S]	SVNGKEDAIWNLLRQAQEKFGKDK		[278-301]	2774.46	45.81	172441	40146.4	216145	67208	146888	7130.67	137996	15582.6	138370	20597.4	105310	20219.6
[A].VSQPEATK.[C]	VSQPEATK		[30-37]	859.452	15.75	0	0	0	0	75078	65027.2	0	0	57072	98851.6	94866.7	89813.7
[L].ARLHGKTTYEKYLGPQYVAG.[I]	ARLHGKTTYEKYLGPQYVAG		[670-689]	2252.18	18.97	0	0	1.15312e+07	1.00363e+07	0	0	0	0	1.25899e+07	1.3023e+07	82118.5	142233
[L].FGSPSGQKDLL.[F]	FGSPSGQKDLL		[308-318]	1148.59	23.91	113383	26436.3	2.09025e+09	3.45472e+08	140516	214658	787128	206890	1.56957e+09	3.17592e+08	79950.1	138478
[L].RRTAGWNVPIGT.[L]	RRTAGWNVPIGT		[139-150]	1327.72	22.19	46080.9	41233.2	1.55707e+09	2.11997e+08	128861	102507	27423.8	14897.1	6.69458e+08	3.80569e+08	76595.8	58151.1
[W].TGPPEPIEA.[A]	TGPPEPIEA		[158-166]	910.452	19.53	0	0	844537	342267	0	0	104382	19508.4	489013	184474	61647.2	106776
[T].LRPFL.[N]	LRPFL		[151-155]	645.408	28.85	5427.36	9400.46	8.88675e+08	3.68764e+07	62588.3	47040.8	45744.3	16446.9	7.9277e+08	1.67515e+08	61289.2	53828.5
[K].DLLFKDS.[A]	DLLFKDS		[316-322]	837.435	27.5	80505.6	139440	0	0	27688.9	47958.6	1.09986e+06	339461	0	0	60519.1	45385.9
[L].ARLHGKTTYE.[K]	ARLHGKTTYE		[670-679]	1175.62	15.83	48964.6	27577.5	6.83053e+07	5.77497e+07	6190.47	10722.2	17826	30875.6	5.30481e+07	4.73122e+07	59057.4	78494.6
[F].IRESTVF.[E]	IRESTVF		[228-234]	851.462	19.9	74364.9	3898.42	1.65056e+07	1.46856e+07	47053.7	81499.4	79325.4	22923.1	2.26923e+07	1.78222e+07	58959.9	51104.5
[T].SLTWNSVK.[G]	SLTWNSVK		[466-473]	934.499	21.95	0	0	0	0	40896.1	70834.1	0	0	1.01819e+06	1.04749e+06	57907.4	57780.8
[K].RKPVTEAR.[S]	RKPVTEAR		[599-606]	956.564	15.57	42955.7	10554.7	76714.7	23382.3	52176.8	2726.52	32959	5909.37	579782	512137	53595.3	16791.8
[Y].KLRPVA.[A]	KLRPVA		[92-97]	683.456	16.32	128481	28951.9	2.85789e+07	1.68181e+07	0	0	154728	37262.2	2.03206e+07	7.81617e+06	52363.8	90696.7
[F].GKDKSPKFQL.[F]	GKDKSPKFQL		[298-307]	1147.65	18.41	1557.16	2697.09	1.65291e+08	2.03665e+07	5086.15	8809.48	0	0	1.28826e+08	3.53505e+07	47631.8	62049.1
[W].NLLRQAQEKFGKDKSPKF.[Q]	NLLRQAQEKFGKDKSPKF		[288-305]	2134.18	24.86	0	0	241819	304024	0	0	0	0	277666	480932	41852.7	72491.1
[K].SPKFQLFGSPSGQKDLLFKDSAIGFSR.[V]	SPKFQLFGSPSGQKDLLFKDSAIGFSR		[302-328]	2957.55	42.3	33069.3	29184.3	47458.4	18319.2	48364.8	2006.59	41520.9	9872.35	31450.2	27664.1	39227.1	8215.08
[F].IYEAGLAPYKL.[R]	IYEAGLAPYKL		[83-93]	1237.68	33.17	0	0	617051	285901	36119.5	4816.3	30467	8150.93	619530	846784	33185.8	9192.3
[R].SVNGKEDAIW.[N]	SVNGKEDAIW		[278-287]	1118.55	24.54	0	0	0	0	0	0	53551.7	17441.9	0	0	30044	9855.44
[E].KFGKDKSPK.[F]	KFGKDKSPK		[296-304]	1034.6	15.46	0	0	180619	147654	2616.93	4532.66	0	0	952412	942819	26851.6	29544.2
[L].RRTAGWNVPIGTL.[R]	RRTAGWNVPIGTL		[139-151]	1440.81	33.22	14064.3	5661.06	1.21047e+08	3.39095e+07	38535.5	40881.5	8647.58	8151.86	8.86439e+07	1.078e+08	26071.2	9082.41
[K].FGKDKSPKFQL.[F]	FGKDKSPKFQL		[297-307]	1294.72	20.87	6721.41	11641.8	3.10284e+08	2.4627e+08	37809.5	65488	35008.1	30756.8	2.8162e+08	1.29927e+08	24461.3	42368.2
[R].SVNGKEDAIWNLLRQAQEKFGK.[D]	SVNGKEDAIWNLLRQAQEKFGK		[278-299]	2531.34	48.86	33072.3	3707.42	37766.4	3000.03	28976.1	4416	29466.6	5512.87	23358	20240.3	24214.5	12418.8
[K].TTYEKYLGPQYVAGITNLKK.[C]	TTYEKYLGPQYVAGITNLKK		[676-695]	2287.23	31.49	39075.9	10670.3	0	0	11880.2	20577.1	35935.2	8042.47	0	0	23865.6	41336.4
[L].LRQAQEKFGKDKSPK.[F]	LRQAQEKFGKDKSPK		[290-304]	1759.98	15.77	9486.33	16430.8	275961	229794	29450.1	51009.1	0	0	1.27882e+06	1.15552e+06	21621.8	37450
[R].VPPRIDSGLYLGSGYFTAIQNLRK.[S]	VPPRIDSGLYLGSGYFTAIQNLRK		[329-352]	2665.45	45.48	34083.5	6741.51	16384.1	14707.8	27809.4	1574.05	34907.3	2766.95	8749.31	15154.2	17900.4	15629.9
[L].ARVPSHA.[V]	ARVPSHA		[267-273]	737.405	15.73	0	0	1.93869e+06	1.10184e+06	14858	25734.8	0	0	2.193e+06	1.24368e+06	14042.6	24322.4
[E].RYYGY.[T]	RYYGY		[543-547]	721.33	17.28	1370.95	2374.56	4.74717e+08	2.09462e+08	36433.1	32243.6	1682.68	2914.48	2.00345e+08	2.90977e+08	12036.7	10718
[G].WNVPIGTL.[R]	WNVPIGTL		[144-151]	899.499	43.84	0	0	2.7135e+06	670319	0	0	0	0	2.92906e+06	545980	11392.6	9884.28
[V].DRTAGWNIPMG.[L]	DRTAGWNIPMG		[483-493]	1217.57	32.45	0	0	1.39577e+06	965879	10384.9	17987.2	0	0	2.15647e+06	565074	11159.3	19328.5
[L].KGEADAMSLDGGY.[V]	KGEADAMSLDGGY		[405-417]	1313.57	22.81	0	0	176049	304926	25211.4	43667.4	0	0	216875	218398	8975.33	15545.7
[L].RQAQEKFGKDKSPK.[F]	RQAQEKFGKDKSPK		[291-304]	1646.9	15.6	3174.04	5497.61	134927	51487.2	4949.87	8573.42	0	0	495227	356890	8085.71	14004.9
[A].PYKLRPVA.[A]	PYKLRPVA		[90-97]	943.572	17.41	61256.5	37001	1.67339e+08	3.35191e+07	4334.73	7507.98	32874.9	7150.72	1.33872e+08	4.51622e+07	4976.01	8618.7
[L].RPFLNW.[T]	RPFLNW		[152-157]	832.446	36.79	0	0	380356	36138.9	14600.9	25289.5	0	0	389447	46097.3	1631.37	2825.61
[L].APYKLRPVA.[A]	APYKLRPVA		[89-97]	1014.61	17.9	52778.6	25742.3	2.668e+09	8.90515e+08	0	0	28033	5407.34	1.6178e+09	7.14358e+08	0	0
[A].AEVYGTERQPRTHY.[Y]	AEVYGTERQPRTHY		[98-111]	1706.82	16.52	118485	39103.6	2.46646e+09	7.40518e+08	0	0	123957	34297.1	1.44732e+09	1.68453e+09	0	0
[E].KYLGPQY.[V]	KYLGPQY		[680-686]	868.456	18.05	61129.5	22778.5	1.67678e+09	9.6056e+08	0	0	61490.5	11347.9	1.27884e+09	5.98219e+08	0	0
[L].APYKLRPVAA.[E]	APYKLRPVAA		[89-98]	1085.65	17.58	229701	44754.3	1.59769e+09	9.51891e+08	0	0	146935	29978.3	1.17419e+09	8.1487e+08	0	0
[F].VKDVTVL.[Q]	VKDVTVL		[564-570]	773.477	19.55	0	0	9.77052e+08	3.17573e+08	0	0	0	0	8.8459e+08	5.52431e+08	0	0
[L].FQSETKNLL.[F]	FQSETKNLL		[653-661]	1079.57	21.8	3320.9	5751.97	8.38127e+08	4.43425e+08	0	0	15018.6	5180.29	6.79045e+08	6.86171e+08	0	0
[E].RYYGYTGA.[F]	RYYGYTGA		[543-550]	950.437	17.37	1859.69	3221.08	7.67941e+08	5.80609e+08	0	0	0	0	5.60874e+08	5.31705e+08	0	0
[L].LRQAQEKFGKDKSPKF.[Q]	LRQAQEKFGKDKSPKF		[290-305]	1907.05	16.54	112274	33333.8	1090508328	1.72971e+08	0	0	110245	27922.3	4.85718e+08	3.43823e+08	0	0
[L].FKDSAIGF.[S]	FKDSAIGF		[319-326]	884.451	26.55	0	0	5.64952e+08	1.4834e+08	0	0	0	0	4.27337e+08	2.66564e+08	0	0
[A].PYKLRPVAA.[E]	PYKLRPVAA		[90-98]	1014.61	17.48	0	0	511139104	1.95519e+08	0	0	0	0	313213472	9.94031e+07	0	0
[E].VYGTERQPRTHY.[Y]	VYGTERQPRTHY		[100-111]	1506.74	16.27	65785.3	45501.9	3.52899e+08	1.53433e+08	13659.4	23658.8	81858.8	14517.3	1.88223e+08	2.52313e+08	0	0
[L].APYKLRPVAAE.[V]	APYKLRPVAAE		[89-99]	1214.69	17.7	299863	113325	2.00008e+08	1.00557e+08	0	0	67932.2	15527.9	1.34942e+08	9.39809e+07	0	0
[F].QSETKNLL.[F]	QSETKNLL		[654-661]	932.505	18.52	2073.95	3592.19	1.34369e+08	6.69663e+07	0	0	0	0	1.18554e+08	5.65318e+07	0	0
[R].TAGWNVPIGT.[L]	TAGWNVPIGT		[141-150]	1015.52	35.32	0	0	2.5705e+07	2.76925e+07	0	0	0	0	1.17828e+08	1.23537e+08	0	0
[F].SSQEPYF.[S]	SSQEPYF		[203-209]	857.368	25.68	0	0	1.15442e+08	7.5451e+06	0	0	0	0	9.93683e+07	2.40241e+07	0	0
[Y].EKYLGPQY.[V]	EKYLGPQY		[679-686]	997.499	18.67	2667.29	4619.89	1.14794e+08	5.69667e+07	0	0	0	0	9.54338e+07	3.7266e+07	0	0
[A].VVKKGGSFQL.[N]	VVKKGGSFQL		[116-125]	1062.63	18.88	0	0	74854992	3.12544e+07	0	0	0	0	7.11586e+07	9.21842e+07	0	0
[M].DKVERLKQVL.[L]	DKVERLKQVL		[623-632]	1227.74	18.71	0	0	6.43537e+07	2.6598e+07	0	0	0	0	6.99709e+07	9.85662e+07	0	0
[G].SPSGQKDLL.[F]	SPSGQKDLL		[310-318]	944.505	18.72	1.4424e+06	136973	1.02822e+08	1.18029e+07	0	0	641028	47618.4	6.75126e+07	9.49961e+06	0	0
[Q].AQEKFGKDKSPKFQL.[F]	AQEKFGKDKSPKFQL		[293-307]	1750.95	18.8	0	0	7.39443e+07	3.60491e+06	0	0	0	0	6.52464e+07	1.8071e+07	0	0
[D].RTAGWNIPMGL.[L]	RTAGWNIPMGL		[484-494]	1215.63	42.52	0	0	6.72017e+07	5.94644e+07	0	0	0	0	5.85063e+07	2.31363e+07	0	0
[K].DKSPKFQL.[F]	DKSPKFQL		[300-307]	962.531	21.52	0	0	6.91469e+07	4.92587e+07	0	0	44161	76489	51406362	2.34252e+07	0	0
[F].SRVPPRIDSG.[L]	SRVPPRIDSG		[327-336]	1083.59	17.34	8436.76	10235.7	9.55857e+06	1.59774e+06	0	0	17708.6	7407.57	4.67293e+07	1.83728e+07	0	0
[D].RTAGWNIPMGL.[L]	RTAGWNIPMGL	1xOxidation [M9]	[484-494]	1231.63	35.45	1406.09	2435.42	5.50254e+07	3.1619e+07	10716.5	18561.5	0	0	4.01625e+07	2.58178e+07	0	0
[L].RQAQEKFGKDKSPKF.[Q]	RQAQEKFGKDKSPKF		[291-305]	1793.97	16.12	39681.6	37971.2	8.31285e+06	7.70897e+06	0	0	44558.3	11470.8	3.8057e+07	5.90555e+07	0	0
[R].ARVVW.[C]	ARVVW		[362-366]	630.372	20.71	0	0	3.44121e+07	1.20886e+07	0	0	0	0	36853072	6.80777e+06	0	0
[L].ARLHGKTTYEKYLGPQY.[V]	ARLHGKTTYEKYLGPQY		[670-686]	2025.06	18.14	0	0	2.94677e+07	2.20516e+07	0	0	0	0	3.66052e+07	5.65649e+07	0	0
[S].LTWNSVKGK.[K]	LTWNSVKGK		[467-475]	1032.58	17.76	0	0	8.99204e+06	8.93865e+06	0	0	0	0	2.17089e+07	1.436e+07	0	0
[K].SPKFQL.[F]	SPKFQL		[302-307]	719.409	24.76	721150	101134	1.92769e+07	7.80389e+06	0	0	875000	280415	21596657	7.75999e+06	0	0
[L].ARVPSHAVV.[A]	ARVPSHAVV	1xPhospho [S5]	[267-275]	1015.51	17.1	0	0	2.27588e+07	8.20314e+06	0	0	2913.68	5046.65	21549827	7.6105e+06	0	0
[V].DRTAGWNIPMGL.[L]	DRTAGWNIPMGL		[483-494]	1330.66	45.17	0	0	2.13133e+07	1.72532e+07	0	0	0	0	2.09319e+07	8.74898e+06	0	0
[E].AGLAPYKLRPVA.[A]	AGLAPYKLRPVA		[86-97]	1255.75	21.78	2023.17	3504.23	2.47619e+08	3.95969e+08	0	0	5114.73	4448.92	1.98556e+07	2.93263e+07	0	0
[D].KSPKFQL.[F]	KSPKFQL		[301-307]	847.504	19.34	0	0	2.73874e+07	2.50327e+06	0	0	0	0	1.88392e+07	5.25687e+06	0	0
[Q].EKFGKDKSPKFQL.[F]	EKFGKDKSPKFQL		[295-307]	1551.85	18.81	0	0	1.95726e+07	712636	0	0	0	0	1.85066e+07	4.67367e+06	0	0
[L].NWTGPPEPIEA.[A]	NWTGPPEPIEA		[156-166]	1210.57	31.02	0	0	2.83891e+07	1.55308e+06	0	0	0	0	1.76422e+07	4.32624e+06	0	0
[G].WNIPMGL.[L]	WNIPMGL	1xOxidation [M5]	[488-494]	846.418	41.55	0	0	2.2306e+07	2.03626e+07	0	0	0	0	1.76051e+07	6.11527e+06	0	0
[E].AGLAPYKL.[R]	AGLAPYKL		[86-93]	832.493	25.2	0	0	1.86757e+07	2.88691e+06	0	0	0	0	1.71375e+07	8.17028e+06	0	0
[Q].LFGSPSGQKDLL.[F]	LFGSPSGQKDLL		[307-318]	1261.68	31.86	0	0	1.93008e+07	5.36392e+06	0	0	0	0	1.66057e+07	2.31185e+06	0	0
[A].GLAPYKLRPVAA.[E]	GLAPYKLRPVAA		[87-98]	1255.75	21.7	0	0	1.51257e+07	1.04088e+07	0	0	0	0	1.63824e+07	2.48602e+07	0	0
[L].FQSETKNL.[L]	FQSETKNL		[653-660]	966.489	17.07	0	0	2.68759e+07	1.19814e+07	0	0	0	0	1.61829e+07	1.30132e+07	0	0
[E].AGLAPYKLRPVAA.[E]	AGLAPYKLRPVAA		[86-98]	1326.79	22.29	0	0	2.15071e+08	3.60194e+08	0	0	0	0	1.61172e+07	2.6312e+07	0	0
[M].DKVERL.[K]	DKVERL		[623-628]	759.436	16.35	0	0	1.50093e+07	1.3839e+07	0	0	0	0	15911356	1.53364e+07	0	0
[H].AVVSRMDKVERL.[K]	AVVSRMDKVERL	1xOxidation [M6]	[617-628]	1418.78	16.62	0	0	3.0929e+07	1.84014e+07	0	0	0	0	13803792	2.39089e+07	0	0
[G].LAPYKLRPVA.[A]	LAPYKLRPVA		[88-97]	1127.69	19.51	0	0	7.00585e+07	1.10084e+08	0	0	0	0	1.34349e+07	1.88895e+07	0	0
[T].YEKYLGPQY.[V]	YEKYLGPQY		[678-686]	1160.56	20.21	0	0	2.44185e+07	1.65217e+07	0	0	0	0	1.3298e+07	1.2095e+07	0	0
[G].WNVPIGT.[L]	WNVPIGT		[144-150]	786.414	31.71	0	0	14041244	3.06559e+06	0	0	0	0	12411617	2.12723e+06	0	0
[L].AMAPNHAVV.[S]	AMAPNHAVV		[611-619]	909.461	17.25	0	0	83513.1	49193.7	0	0	0	0	1.22522e+07	1.07996e+07	0	0
[F].IYEAGLAPY.[K]	IYEAGLAPY		[83-91]	996.504	29.24	0	0	6.41637e+06	3.69984e+06	0	0	0	0	1.20977e+07	1.12736e+07	0	0
[L].HGKTTYEKYLGPQY.[V]	HGKTTYEKYLGPQY		[673-686]	1684.83	18.61	0	0	1.03954e+07	1.06922e+07	0	0	0	0	11699564	2.02642e+07	0	0
[Y].GTERQPRTHY.[Y]	GTERQPRTHY		[102-111]	1244.61	15.78	0	0	1.71563e+07	3.4699e+06	45550.9	78896.6	0	0	1.16391e+07	1.03223e+07	0	0
[D].LKLADF.[A]	LKLADF		[585-590]	706.413	30.57	0	0	1.07299e+07	2.57937e+06	0	0	0	0	1.13573e+07	8.10026e+06	0	0
[G].WNIPMGL.[L]	WNIPMGL		[488-494]	830.423	49.65	0	0	1.14893e+07	1.10788e+07	0	0	0	0	1.12357e+07	3.23275e+06	0	0
[T].ERQPRTHY.[Y]	ERQPRTHY		[104-111]	1086.54	16.92	1900.49	3291.74	1.47113e+07	2.58317e+06	36327.9	34386.7	14264.4	4384.45	1.01668e+07	2.27768e+06	0	0
[V].YGTERQPRTHY.[Y]	YGTERQPRTHY		[101-111]	1407.68	16.31	0	0	1.89521e+07	4.31352e+06	0	0	0	0	1.01615e+07	1.1727e+07	0	0
[Y].KLRPVAA.[E]	KLRPVAA		[92-98]	754.493	16.21	0	0	7.03038e+06	1.0674e+07	0	0	0	0	1.00508e+07	1.25562e+07	0	0
[Y].EKYLGPQYVAG.[I]	EKYLGPQYVAG		[679-689]	1224.63	20.02	0	0	1.14097e+07	5.84672e+06	0	0	0	0	9771256	5.55703e+06	0	0
[V].DRTAGWNIPMGL.[L]	DRTAGWNIPMGL	1xOxidation [M10]	[483-494]	1346.65	37.36	0	0	1.42941e+07	1.02481e+07	0	0	0	0	9.09827e+06	4.18983e+06	0	0
[G].TLRPFL.[N]	TLRPFL		[150-155]	746.456	30.6	0	0	8.34596e+06	1.86496e+06	0	0	0	0	8.59477e+06	1.76723e+06	0	0
[G].KEDAIWNL.[L]	KEDAIWNL		[282-289]	988.51	36.42	0	0	8.48793e+06	126315	0	0	0	0	8240992	2.09092e+06	0	0
[D].KGQFPNL.[C]	KGQFPNL		[182-188]	803.441	23.24	0	0	1.41753e+07	6.40356e+06	0	0	0	0	8.06077e+06	1.15794e+06	0	0
[L].ARLHGKTTY.[E]	ARLHGKTTY		[670-678]	1046.57	15.79	0	0	9.70863e+06	7.99009e+06	0	0	0	0	7.89699e+06	7.93607e+06	0	0
[D].RTAGWNIPMG.[L]	RTAGWNIPMG		[484-493]	1102.55	30.56	0	0	5.90454e+06	3.88046e+06	0	0	0	0	7.59494e+06	1.08397e+06	0	0
[F].QLFGSPSGQKDLL.[F]	QLFGSPSGQKDLL		[306-318]	1389.74	34.98	0	0	1.14419e+07	1.22784e+06	0	0	0	0	7.41644e+06	1.26932e+06	0	0
[A].VVKKGGSF.[Q]	VVKKGGSF		[116-123]	821.488	15.84	0	0	1.12995e+07	799148	108376	101949	0	0	7.12471e+06	5.48678e+06	0	0
[G].PPVSCIKRDSPIQ.[C]	PPVSCIKRDSPIQ	1xCarbamidomethyl [C5]	[51-63]	1496.79	18.49	0	0	5.92784e+06	5.13363e+06	0	0	0	0	7.09664e+06	4.65354e+06	0	0
[G].LAPYKLRPVAA.[E]	LAPYKLRPVAA		[88-98]	1198.73	19.71	0	0	4.2707e+07	6.79314e+07	0	0	0	0	6.82377e+06	1.09952e+07	0	0
[A].VVSRMDKVERLKQ.[V]	VVSRMDKVERLKQ		[618-630]	1587.9	16.4	0	0	1.96166e+07	1.95888e+07	0	0	0	0	6.69878e+06	1.16026e+07	0	0
[S].LTWNSVK.[G]	LTWNSVK		[467-473]	847.467	20.22	0	0	1.10955e+06	1.9218e+06	0	0	0	0	6.4976e+06	6.44409e+06	0	0
[R].TAGWNVPIGTL.[R]	TAGWNVPIGTL		[141-151]	1128.6	45.57	0	0	1.45022e+06	1.21935e+06	0	0	0	0	6.23779e+06	6.66681e+06	0	0
[L].APYKLRPV.[A]	APYKLRPV		[89-96]	943.572	18.35	275536	74287.8	2152106	3.72756e+06	0	0	190598	44110.4	5.9805e+06	8.75969e+06	0	0
[P].YKLRPVAA.[E]	YKLRPVAA		[91-98]	917.557	17.39	0	0	2.75339e+06	2.8377e+06	0	0	0	0	5.48879e+06	768926	0	0
[L].FGSPSGQKDLL.[F]	FGSPSGQKDLL	1xPhospho [S3]	[308-318]	1228.56	28.45	0	0	6.77617e+06	820270	0	0	0	0	5.37046e+06	2.34986e+06	0	0
[E].AERDEYE.[L]	AERDEYE		[241-247]	911.374	16.04	0	0	6.98822e+06	1.55095e+06	0	0	0	0	5.19972e+06	4.539e+06	0	0
[L].LRQAQEKFGKDKSPKFQ.[L]	LRQAQEKFGKDKSPKFQ		[290-306]	2035.11	16.8	0	0	5.14004e+06	606210	0	0	0	0	4.93028e+06	1.04016e+06	0	0
[R].VPPRIDSGL.[Y]	VPPRIDSGL		[329-337]	953.541	19.49	2.16813e+06	935866	7.30971e+06	2.09032e+06	0	0	2.76757e+06	856875	4.46991e+06	2.191e+06	0	0
[I].YEAGLAPY.[K]	YEAGLAPY		[84-91]	883.42	23.88	0	0	4.49816e+06	2.49742e+06	36478.1	32196.4	0	0	4.45917e+06	2.29944e+06	0	0
[E].AAVARF.[F]	AAVARF		[166-171]	634.367	17.64	0	0	6.49084e+06	1.39937e+06	0	0	0	0	4.01629e+06	6.95642e+06	0	0
[Y].FTAIQNL.[R]	FTAIQNL		[344-350]	806.441	27.91	0	0	4.19567e+06	322638	0	0	0	0	3998381	933588	0	0
[A].VVRRSDTSLTW.[N]	VVRRSDTSLTW		[459-469]	1319.71	20.9	0	0	5.62345e+06	2.14466e+06	0	0	0	0	3.64915e+06	5.79089e+06	0	0
[A].ENRADAVTLDGGF.[I]	ENRADAVTLDGGF		[70-82]	1364.64	28.9	48612.1	20322.5	5.00786e+06	3.74664e+06	0	0	0	0	3.56137e+06	3.75962e+06	0	0
[H].LAMAPNHAVV.[S]	LAMAPNHAVV	1xOxidation [M3]	[610-619]	1038.54	17.36	0	0	5957818	6.30571e+06	0	0	0	0	3.40117e+06	5.891e+06	0	0
[S].PKFQL.[F]	PKFQL		[303-307]	632.377	23.65	0	0	4.36019e+06	540510	0	0	2679.02	2548.5	3.34062e+06	1.07092e+06	0	0
[I].YEAGLAPYKLRPVA.[A]	YEAGLAPYKLRPVA		[84-97]	1547.86	26.29	0	0	1.62282e+07	2.2533e+07	0	0	0	0	3.28952e+06	4.81546e+06	0	0
[E].KYLGPQYVA.[G]	KYLGPQYVA		[680-688]	1038.56	19.5	0	0	3.46935e+06	1.27529e+06	0	0	0	0	3.11391e+06	1.54616e+06	0	0
[C].LFQSETKNLL.[F]	LFQSETKNLL		[652-661]	1192.66	30.5	0	0	3.19485e+06	2.90024e+06	0	0	0	0	2.81181e+06	2.16507e+06	0	0
[H].LAMAPNHAVV.[S]	LAMAPNHAVV		[610-619]	1022.55	20.02	0	0	2557281	1.53056e+06	0	0	0	0	2.78785e+06	1.39795e+06	0	0
[F].SSQEPYFS.[Y]	SSQEPYFS		[203-210]	944.4	21.17	0	0	4.61119e+06	1.3814e+06	0	0	0	0	2.74977e+06	302101	0	0
[L].FGSPSGQKDLLF.[K]	FGSPSGQKDLLF		[308-319]	1295.66	35.32	0	0	3.62752e+06	1.58613e+06	0	0	1835.18	3178.63	2.66188e+06	108438	0	0
[N].ERYYGYTGA.[F]	ERYYGYTGA		[542-550]	1079.48	17.82	0	0	0	0	0	0	0	0	2.41461e+06	3.34555e+06	0	0
[A].RSVNGKEDAIWNL.[L]	RSVNGKEDAIWNL		[277-289]	1501.78	31.08	0	0	1.02028e+06	795127	0	0	0	0	2.26562e+06	1.9629e+06	0	0
[T].LRPFLN.[W]	LRPFLN		[151-156]	759.451	23.05	0	0	3.00231e+06	696775	0	0	0	0	2.26463e+06	429293	0	0
[I].KRDSPIQ.[C]	KRDSPIQ		[57-63]	843.468	15.81	0	0	2.47897e+06	679284	0	0	0	0	2.2618e+06	1.91593e+06	0	0
[A].FVKDVTVL.[Q]	FVKDVTVL		[563-570]	920.545	25.85	0	0	1.90546e+06	724133	0	0	0	0	2.2387e+06	1.14161e+06	0	0
[R].RTAGWNVPIGT.[L]	RTAGWNVPIGT		[140-150]	1171.62	27.64	0	0	1.03221e+06	839596	0	0	0	0	2.19864e+06	1.56826e+06	0	0
[E].KFGKDKSPKFQL.[F]	KFGKDKSPKFQL	1xPhospho [S7]	[296-307]	1502.78	19.61	0	0	2.02888e+06	90976.6	0	0	0	0	2.17249e+06	600619	0	0
[R].TAGWNVPIG.[T]	TAGWNVPIG		[141-149]	914.473	34.94	0	0	859441	430491	0	0	0	0	2.08473e+06	1.91464e+06	0	0
[G].TERQPRTHY.[Y]	TERQPRTHY		[103-111]	1187.59	15.73	0	0	4030765	1.04428e+06	22596.8	20324.8	1737.47	3009.39	2036626	1.82212e+06	0	0
[A].FSSQEPYF.[S]	FSSQEPYF		[202-209]	1004.44	33.14	0	0	3.03635e+06	426856	0	0	0	0	1.99006e+06	532912	0	0
[A].WAKDLKLAD.[F]	WAKDLKLAD		[581-589]	1059.58	20.29	0	0	1.44395e+06	1.86555e+06	0	0	0	0	1.89881e+06	1.75536e+06	0	0
[G].LAPYKL.[R]	LAPYKL		[88-93]	704.434	20.98	0	0	5.12948e+06	1.23868e+06	0	0	0	0	1.88579e+06	1.66725e+06	0	0
[E].AGLAPYKLRPVAAE.[V]	AGLAPYKLRPVAAE		[86-99]	1455.83	21.83	0	0	1.5047e+07	2.49706e+07	0	0	0	0	1.70848e+06	2.95917e+06	0	0
[D].RTAGWNIPM.[G]	RTAGWNIPM		[484-492]	1045.52	32.68	0	0	340844	197208	0	0	0	0	1.59695e+06	1.81994e+06	0	0
[E].RYYGYTGAF.[R]	RYYGYTGAF		[543-551]	1097.51	26.39	0	0	1.38462e+06	1.03265e+06	0	0	0	0	1.50872e+06	1.48202e+06	0	0
[A].PYKLRPV.[A]	PYKLRPV		[90-96]	872.535	18.05	10307.9	2568.55	0	0	0	0	6189.2	5666.37	1.49732e+06	2.59344e+06	0	0
[L].RKSEEEVA.[A]	RKSEEEVA		[351-358]	947.479	15.77	0	0	2.49503e+06	390343	0	0	0	0	1.47367e+06	998274	0	0
[I].YEAGLAPYKL.[R]	YEAGLAPYKL		[84-93]	1124.6	29.6	0	0	2.66792e+06	806492	0	0	87191.3	27573.9	1.46962e+06	767465	0	0
[V].SRMDKVERLKQ.[V]	SRMDKVERLKQ	1xOxidation [M3]	[620-630]	1405.76	15.78	0	0	2.29307e+06	2.96514e+06	0	0	0	0	1.46375e+06	1.97601e+06	0	0
[F].QLFGSPSGQKD.[L]	QLFGSPSGQKD		[306-316]	1163.57	18.59	0	0	1.5873e+06	317896	0	0	0	0	1.43909e+06	428774	0	0
[V].YGTERQPR.[T]	YGTERQPR		[101-108]	1006.51	16.18	0	0	448361	462406	0	0	7107.55	6156.83	1.43749e+06	1.38223e+06	0	0
[L].HGKTTYE.[K]	HGKTTYE		[673-679]	835.394	15.82	0	0	1.6081e+06	950061	0	0	0	0	1.43355e+06	828871	0	0
[T].SLTWNSVKGK.[K]	SLTWNSVKGK		[466-475]	1119.62	18.33	0	0	0	0	0	0	0	0	1333265	1.3193e+06	0	0
[Y].EAGLAPYKLRPVA.[A]	EAGLAPYKLRPVA		[85-97]	1384.79	22.95	0	0	8.08596e+06	1.05539e+07	0	0	0	0	1.30371e+06	1.90804e+06	0	0
[C].VPGADKGQF.[P]	VPGADKGQF		[177-185]	918.468	17.67	10123	920.863	689838	1.19483e+06	0	0	13683.7	2937.34	1.29712e+06	142516	0	0
[F].LNWTGPPEPIE.[A]	LNWTGPPEPIE		[155-165]	1252.62	36.14	0	0	782465	473236	0	0	0	0	1.28925e+06	687429	0	0
[N].LLRQAQEKFGKDKSPKFQL.[F]	LLRQAQEKFGKDKSPKFQL		[289-307]	2261.28	20.69	0	0	881219	1.29101e+06	0	0	0	0	1.26303e+06	1.96211e+06	0	0
[F].QLFGSPSGQKDL.[L]	QLFGSPSGQKDL		[306-317]	1276.65	24.86	0	0	994987	499198	0	0	0	0	1.1569e+06	657345	0	0
[A].RSVNGKE.[D]	RSVNGKE		[277-283]	789.421	15.39	0	0	745021	131133	0	0	0	0	1.1465e+06	717212	0	0
[A].GWNVPIGT.[L]	GWNVPIGT		[143-150]	843.436	32.73	0	0	850276	152555	0	0	0	0	1.08757e+06	432038	0	0
[L].HQQAKF.[G]	HQQAKF		[634-639]	758.394	15.79	0	0	969969	523009	0	0	0	0	1.01023e+06	889775	0	0
[L].VLKGEA.[D]	VLKGEA		[403-408]	616.366	15.9	0	0	894169	674709	0	0	15794.8	27357.3	994522	903199	0	0
[K].TTYEKYLGPQYVAG.[I]	TTYEKYLGPQYVAG		[676-689]	1589.78	26.25	0	0	101907	176508	0	0	0	0	985499	994990	0	0
[L].HGKTTYEKYLGPQYVAG.[I]	HGKTTYEKYLGPQYVAG		[673-689]	1911.96	19.64	0	0	963251	1.03002e+06	0	0	0	0	936673	875361	0	0
[L].FQSETKNLLF.[N]	FQSETKNLLF		[653-662]	1226.64	34.42	0	0	1.01608e+06	124235	0	0	0	0	869482	600353	0	0
[T].YEKYLGPQYVAG.[I]	YEKYLGPQYVAG		[678-689]	1387.69	21.82	0	0	703973	609798	0	0	0	0	837422	762537	0	0
[W].NLLRQAQEKFGKDKSPKFQL.[F]	NLLRQAQEKFGKDKSPKFQL		[288-307]	2375.32	31.31	0	0	460403	718660	0	0	0	0	819235	1.41896e+06	0	0
[G].FSRVPPRIDSG.[L]	FSRVPPRIDSG		[326-336]	1230.66	17.25	9138.42	175.897	0	0	0	0	3508.63	3083.56	801907	729841	0	0
[G].FSRVPPRIDSGL.[Y]	FSRVPPRIDSGL		[326-337]	1343.74	21.22	0	0	2.27274e+06	520562	0	0	0	0	796499	309862	0	0
[T].AGWNVPIGT.[L]	AGWNVPIGT		[142-150]	914.473	33.59	0	0	846788	444144	0	0	0	0	779790	858021	0	0
[E].DAIWNLL.[R]	DAIWNLL		[284-290]	844.456	54.62	0	0	657189	99269.6	0	0	0	0	748190	281003	0	0
[D].RTAGWNIPMGLL.[F]	RTAGWNIPMGLL	1xOxidation [M9]	[484-495]	1344.71	43.63	0	0	937758	532741	0	0	0	0	735715	378766	0	0
[A].RFFSA.[S]	RFFSA		[170-174]	627.325	19.76	0	0	1.09766e+06	411036	0	0	0	0	700967	332186	0	0
[L].FGSPSGQK.[D]	FGSPSGQK		[308-315]	807.4	15.99	0	0	1.02218e+06	726986	0	0	0	0	673443	438926	0	0
[F].IYEAGLAPYKLRPVAA.[E]	IYEAGLAPYKLRPVAA		[83-98]	1731.98	29.82	0	0	1.62403e+06	2.74458e+06	0	0	0	0	659539	1.14236e+06	0	0
[F].GSPSGQKDLLF.[K]	GSPSGQKDLLF		[309-319]	1148.59	29.2	47049.1	5720.81	502979	458618	0	0	714764	213246	574563	143669	0	0
[A].DKGQFPNL.[C]	DKGQFPNL		[181-188]	918.468	26.2	0	0	55698.1	96471.9	0	0	0	0	569970	286183	0	0
[A].EVYGTERQPR.[T]	EVYGTERQPR		[99-108]	1234.62	15.69	0	0	226925	393046	0	0	0	0	550614	578500	0	0
[V].ARSVNGKEDAIWNL.[L]	ARSVNGKEDAIWNL		[276-289]	1572.81	30.75	0	0	297206	330278	0	0	0	0	546873	454728	0	0
[G].WNIPMG.[L]	WNIPMG	1xOxidation [M5]	[488-493]	733.334	27.46	0	0	495756	443225	0	0	0	0	518412	129026	0	0
[L].TWNSVKGKK.[S]	TWNSVKGKK		[468-476]	1047.59	15.6	0	0	0	0	0	0	0	0	436857	729480	0	0
[L].LFKDSAIGF.[S]	LFKDSAIGF		[318-326]	997.535	34.01	0	0	578312	427146	0	0	0	0	380376	248125	0	0
[A].GLAPYKLRPVA.[A]	GLAPYKLRPVA		[87-97]	1184.71	21.28	0	0	4.02553e+06	6.97243e+06	0	0	0	0	379061	656553	0	0
[L].ARLHGKTTYEK.[Y]	ARLHGKTTYEK		[670-680]	1303.71	15.63	0	0	328139	36168.3	0	0	0	0	350099	255672	0	0
[R].SVNGKEDAIWNL.[L]	SVNGKEDAIWNL		[278-289]	1345.67	38.51	0	0	91219.6	157997	0	0	0	0	349984	126347	0	0
[V].VKKGGSF.[Q]	VKKGGSF		[117-123]	722.42	15.84	0	0	696381	75117.8	0	0	0	0	345964	289786	0	0
[L].LRQAQEKFGKDK.[S]	LRQAQEKFGKDK		[290-301]	1447.8	15.8	0	0	293046	68189.3	0	0	0	0	342159	167737	0	0
[A].GWNVPIGTL.[R]	GWNVPIGTL		[143-151]	956.52	44.85	0	0	104794	27474.1	0	0	0	0	329249	240235	0	0
[S].RMDKVERLKQ.[V]	RMDKVERLKQ	1xOxidation [M2]	[621-630]	1318.73	15.77	0	0	418978	642552	0	0	0	0	320358	484008	0	0
[K].TTYEKYLGPQY.[V]	TTYEKYLGPQY		[676-686]	1362.66	23.7	0	0	0	0	0	0	0	0	314522	374203	0	0
[A].IAENRADA.[V]	IAENRADA		[68-75]	859.427	15.85	0	0	463966	514741	0	0	0	0	311721	539917	0	0
[N].VPIGTLRPFL.[N]	VPIGTLRPFL		[146-155]	1112.68	42.23	0	0	426060	140068	0	0	0	0	290970	180121	0	0
[R].TAGWNIPMGL.[L]	TAGWNIPMGL		[485-494]	1059.53	50.09	0	0	92162.5	21552.2	0	0	0	0	286600	176964	0	0
[E].VYGTERQPR.[T]	VYGTERQPR		[100-108]	1105.57	15.85	0	0	0	0	0	0	0	0	284166	492190	0	0
[L].ARVPSH.[A]	ARVPSH		[267-272]	666.368	15.62	0	0	247056	175324	0	0	0	0	274470	279218	0	0
[F].GKDKSPKF.[Q]	GKDKSPKF		[298-305]	906.504	15.86	0	0	350728	168866	0	0	0	0	272710	154359	0	0
[E].RQPRTHY.[Y]	RQPRTHY		[105-111]	957.501	15.69	0	0	548280	292661	0	0	0	0	270222	316655	0	0
[W].NVPIGTLRPFL.[N]	NVPIGTLRPFL		[145-155]	1226.73	43.76	0	0	478713	310788	0	0	0	0	266789	169505	0	0
[F].SSQEPYFSY.[S]	SSQEPYFSY		[203-211]	1107.46	30.89	0	0	432963	143717	0	0	0	0	251049	275800	0	0
[R].MDKVERLKQ.[V]	MDKVERLKQ	1xOxidation [M1]	[622-630]	1162.62	15.79	0	0	125966	110040	0	0	0	0	250806	286920	0	0
[G].WNIPMGLL.[F]	WNIPMGLL	1xOxidation [M5]	[488-495]	959.502	50.99	0	0	579607	343059	0	0	0	0	241370	119035	0	0
[G].SPSGQKDLLF.[K]	SPSGQKDLLF		[310-319]	1091.57	28.69	576313	61362.6	281693	72196.6	0	0	1.06635e+06	318394	239584	146018	0	0
[T].LRPFLNW.[T]	LRPFLNW		[151-157]	945.53	43.65	0	0	389338	366384	0	0	0	0	225442	75002.5	0	0
[K].FGKDKSPK.[F]	FGKDKSPK		[297-304]	906.504	15.59	0	0	83295	48157.6	0	0	0	0	219424	179670	0	0
[A].RSVNGKEDA.[I]	RSVNGKEDA		[277-285]	975.485	15.54	0	0	265889	22933.7	0	0	0	0	211865	15243.5	0	0
[R].LHGKTTYE.[K]	LHGKTTYE		[672-679]	948.479	15.71	0	0	0	0	0	0	0	0	202398	350563	0	0
[K].FGKDKSPKFQLF.[G]	FGKDKSPKFQLF		[297-308]	1441.78	30.63	0	0	327617	343334	0	0	0	0	199276	156267	0	0
[Y].EAGLAPYKL.[R]	EAGLAPYKL		[85-93]	961.535	26.61	0	0	0	0	0	0	0	0	175521	304012	0	0
[L].DGKRKPVTE.[A]	DGKRKPVTE		[596-604]	1029.57	15.54	0	0	209722	130828	0	0	2281.15	3951.06	166265	70854.3	0	0
[E].KFGKDKSPKFQLF.[G]	KFGKDKSPKFQLF		[296-308]	1569.88	25.95	0	0	212834	81509	0	0	0	0	156333	138129	0	0
[T].YEKYLGPQ.[Y]	YEKYLGPQ		[678-685]	997.499	18.87	44197.5	8488.84	129946	225073	0	0	0	0	150282	159861	0	0
[A].GWNIPMGL.[L]	GWNIPMGL		[487-494]	887.444	50.25	0	0	107013	68865.6	0	0	0	0	141747	45363.7	0	0
[I].YEAGLAPYKLRPVAAE.[V]	YEAGLAPYKLRPVAAE		[84-99]	1747.94	26.36	0	0	281191	487037	0	0	0	0	141340	244808	0	0
[A].WAKDLKL.[A]	WAKDLKL		[581-587]	873.519	22.46	0	0	152933	264888	0	0	0	0	135761	235145	0	0
[R].RTAGWNVPIGTL.[R]	RTAGWNVPIGTL		[140-151]	1284.71	37.65	0	0	54002	58672.8	0	0	0	0	129076	84425.9	0	0
[V].ARSVNGKEDA.[I]	ARSVNGKEDA		[276-285]	1046.52	16.22	1795.3	3109.55	116414	64514.8	0	0	2650.71	4591.16	125203	67578	0	0
[F].SRVPPRIDSGLYL.[G]	SRVPPRIDSGLYL	1xPhospho [S9]	[327-339]	1552.79	32.38	0	0	254113	258932	0	0	0	0	125045	198705	0	0
[F].QLFGSPSGQKDLL.[F]	QLFGSPSGQKDLL	1xPhospho [S5]	[306-318]	1469.7	39.21	0	0	96281.9	30075.6	0	0	0	0	119676	71077.1	0	0
[T].AGWNIPMGL.[L]	AGWNIPMGL	1xOxidation [M7]	[486-494]	974.476	42.27	0	0	124103	89590.7	0	0	0	0	114790	43683	0	0
[Q].AQEKFGKDKSPKF.[Q]	AQEKFGKDKSPKF		[293-305]	1509.81	2.38	0	0	0	0	0	0	0	0	112218	194367	0	0
[L].RQAQEKFGKDK.[S]	RQAQEKFGKDK		[291-301]	1334.72	15.6	0	0	62872.6	18211.5	0	0	0	0	100950	44800.9	0	0
[L].RQAQEKFGK.[D]	RQAQEKFGK		[291-299]	1091.6	15.68	0	0	29258	22704.5	0	0	0	0	94043.2	162888	0	0
[E].AGLAPYKLRPV.[A]	AGLAPYKLRPV		[86-96]	1184.71	22.74	0	0	1.30368e+06	2.25803e+06	0	0	0	0	89795.5	36106.5	0	0
[F].IYEAGLAPYKLRPVAAE.[V]	IYEAGLAPYKLRPVAAE		[83-99]	1861.02	29.45	0	0	99180	171785	0	0	0	0	89638.2	155258	0	0
[E].KYLGPQYVAGITNL.[K]	KYLGPQYVAGITNL		[680-693]	1536.84	37.51	0	0	70409.4	62103	0	0	0	0	73732.5	30410	0	0
[L].LRQAQEK.[F]	LRQAQEK		[290-296]	872.495	15.47	0	0	47292.1	49871.3	0	0	0	0	71088	48288.6	0	0
[A].AEVYGTERQPR.[T]	AEVYGTERQPR		[98-108]	1305.65	15.75	0	0	0	0	0	0	0	0	63632	110214	0	0
[G].WNIPMGLL.[F]	WNIPMGLL		[488-495]	943.507	54.6	0	0	71152.3	67111.8	0	0	0	0	55868.1	7502.06	0	0
[A].VVARSVNGKE.[D]	VVARSVNGKE		[274-283]	1058.6	15.78	0	0	47427.7	9968.16	0	0	0	0	50104.5	86783.5	0	0
[M].DKVER.[L]	DKVER		[623-627]	646.352	15.39	0	0	2633.7	4561.7	0	0	0	0	37788.6	65451.8	0	0
[K].DKSPKFQLF.[G]	DKSPKFQLF		[300-308]	1109.6	33.4	5530.06	9578.34	53391.4	55291.9	0	0	104776	35864.5	37331.3	33319.2	0	0
[L].AMAPNHAVV.[S]	AMAPNHAVV	1xOxidation [M2]	[611-619]	925.456	2.32	0	0	13019.5	22550.4	0	0	0	0	28118	48701.7	0	0
[Q].AQEKFGKDKSPK.[F]	AQEKFGKDKSPK		[293-304]	1362.74	15.58	0	0	0	0	0	0	0	0	27141.8	32401.6	0	0
[Q].EKFGKDKSPK.[F]	EKFGKDKSPK		[295-304]	1163.64	15.53	0	0	0	0	0	0	0	0	24200.8	26738.9	0	0
[R].KPVTEAR.[S]	KPVTEAR		[600-606]	800.462	15.53	0	0	0	0	0	0	0	0	22331.8	27296.2	0	0
[L].RQAQEK.[F]	RQAQEK		[291-296]	759.411	4.61	0	0	0	0	0	0	0	0	21118.5	36578.4	0	0
[A].GWNIPMGL.[L]	GWNIPMGL	1xOxidation [M6]	[487-494]	903.439	40.96	0	0	0	0	0	0	0	0	19685.7	34096.7	0	0
[L].FGSPSGQKD.[L]	FGSPSGQKD		[308-316]	922.426	15.67	0	0	11179.8	9853.28	0	0	0	0	11193	19386.9	0	0
[K].YLGPQYVAGITNLKK.[C]	YLGPQYVAGITNLKK		[681-695]	1664.94	31.04	45694.6	12650	21263.1	36828.8	0	0	49017.8	18812.6	6868.56	11896.7	0	0
[W].NVPIGTLRPF.[L]	NVPIGTLRPF		[145-154]	1113.64	35.11	49921.5	16923.3	37926.1	38232.6	0	0	0	0	4324.46	7490.19	0	0
[L].RPVAAEVY.[G]	RPVAAEVY		[94-101]	904.489	17.99	1.40346e+06	150635	0	0	0	0	1.85659e+06	263267	0	0	0	0
[K].DLLFKD.[S]	DLLFKD		[316-321]	750.403	28.02	0	0	0	0	0	0	1.45693e+06	362672	0	0	0	0
[K].SPKFQLF.[G]	SPKFQLF		[302-308]	866.477	36.49	0	0	0	0	0	0	1.17149e+06	365228	0	0	0	0
[T].GPPEPIEAA.[V]	GPPEPIEAA		[159-167]	880.441	19.44	0	0	0	0	0	0	1.01887e+06	98380	0	0	0	0
[F].GSPSGQKDLLFKD.[S]	GSPSGQKDLLFKD		[309-321]	1391.72	20.73	209871	51187.5	0	0	0	0	875052	202973	0	0	0	0
[F].GSPSGQKDLLFKDS.[A]	GSPSGQKDLLFKDS		[309-322]	1478.75	20.49	669058	149699	0	0	0	0	547344	135834	0	0	0	0
[W].TGPPEPIEAA.[V]	TGPPEPIEAA		[158-167]	981.489	20.37	0	0	0	0	0	0	385857	213554	0	0	0	0
[R].VPPRIDSG.[L]	VPPRIDSG		[329-336]	840.457	16.6	386754	87969.6	0	0	0	0	229302	21815.5	0	0	0	0
[Q].AIAENRADAVT.[L]	AIAENRADAVT		[67-77]	1130.58	16.71	55213.7	5854.08	0	0	0	0	183204	29936.2	0	0	0	0
[F].EDLSDEAER.[D]	EDLSDEAER		[235-243]	1063.45	16.71	20483	3590.79	0	0	0	0	108280	9938.85	0	0	0	0
[G].SPSGQKDLLFK.[D]	SPSGQKDLLFK		[310-320]	1219.67	20.2	452183	81824.3	0	0	0	0	104549	33970.2	0	0	0	0
[L].RPVAAEVYGTE.[R]	RPVAAEVYGTE		[94-104]	1191.6	18.11	480702	62249.5	0	0	0	0	87399	13314.1	0	0	0	0
[R].VPPRID.[S]	VPPRID		[329-334]	696.404	16.78	43028.7	5656.22	0	0	0	0	71905.3	16437.1	0	0	0	0
[W].NLLRQAQE.[K]	NLLRQAQE		[288-295]	971.527	17.65	0	0	0	0	0	0	61487.8	9480.93	0	0	0	0
[G].SPSGQKDLLFKDS.[A]	SPSGQKDLLFKDS		[310-322]	1421.73	20.43	76734.5	15641	0	0	0	0	49845	13717.6	0	0	0	0
[R].LKQVLLHQQAK.[F]	LKQVLLHQQAK		[628-638]	1305.8	16.69	95754.8	124880	0	0	0	0	21856.7	3492.96	0	0	0	0
[R].VPPRIDSGLY.[L]	VPPRIDSGLY		[329-338]	1116.6	24.64	124820	17740.5	0	0	0	0	15980.7	15332.8	0	0	0	0
[R].VPPRIDSGLYL.[G]	VPPRIDSGLYL		[329-339]	1229.69	34.17	65108.3	15734.7	0	0	0	0	6193.29	5611.75	0	0	0	0
[Y].EAGLAPYKLRPVAA.[E]	EAGLAPYKLRPVAA		[85-98]	1455.83	23.2	0	0	2.91897e+06	4.49656e+06	0	0	0	0	0	0	0	0
[A].VVSRMDKVERLKQ.[V]	VVSRMDKVERLKQ	1xOxidation [M5]	[618-630]	1603.89	16.04	1383.15	2395.69	594253	1.02928e+06	0	0	0	0	0	0	0	0
[L].RQAQEKFGKDKSPKFQLF.[G]	RQAQEKFGKDKSPKFQLF		[291-308]	2182.18	22.22	0	0	196252	339918	0	0	0	0	0	0	0	0
[N].VPIGTLRPF.[L]	VPIGTLRPF		[146-154]	999.599	33.14	113942	28823.6	94129	18332.8	0	0	0	0	0	0	0	0
[L].FGSPSGQKDLLFKDS.[A]	FGSPSGQKDLLFKDS		[308-322]	1625.82	25.24	25536	22379.1	42087.7	72898	0	0	0	0	0	0	0	0
[L].RPVAAEVYGT.[E]	RPVAAEVYGT		[94-103]	1062.56	18.03	194721	24034.6	0	0	0	0	0	0	0	0	0	0
[W].TGPPEPIEAAVAR.[F]	TGPPEPIEAAVAR		[158-170]	1307.7	22.59	112588	23022.5	0	0	0	0	0	0	0	0	0	0
[T].GPPEPIEAAVAR.[F]	GPPEPIEAAVAR		[159-170]	1206.65	21.67	92322.3	11501.1	0	0	0	0	0	0	0	0	0	0
[R].VPPRIDSGLYLGSGY.[F]	VPPRIDSGLYLGSGY		[329-343]	1593.83	34.51	72818.3	27221.3	0	0	0	0	0	0	0	0	0	0
[L].DGGFIYEAGLAPYK.[L]	DGGFIYEAGLAPYK		[79-92]	1500.74	37.26	23357.6	5527.6	0	0	0	0	0	0	0	0	0	0

## Sheet: Table S5
Table S5. List of the peptides identified in bovine lactoferrin samples
						BC_6	BC_6	BG_6	BG_6	BI_6	BI_6	BC_36	BC_36	BG_36	BG_36	BI_36	BI_36
Annotated Sequence	Peptide sequence	Modifications	Positions in Proteins	Theo. MH+ [Da]	Retention time [min]	Average of abundances	Standard deviation	Average of abundances	Standard deviation	Average of abundances	Standard deviation	Average of abundances	Standard deviation	Average of abundances	Standard deviation	Average of abundances	Standard deviation
[Y].GTKESPQTHY.[Y]	GTKESPQTHY		[102-111]	1147.54	16.87	0	0	1.35173e+07	1.7341e+06	2.20446e+07	3.17085e+06	3053.37	5288.6	7.63272e+06	261420	1.30808e+07	1.13833e+07
[L].RPTEGYL.[A]	RPTEGYL		[447-453]	835.431	18.46	0	0	1.98162e+06	1.72935e+06	5348193	1.70324e+06	247408	19848.6	1.38219e+06	1.95472e+06	6.61468e+06	693361
[S].PPGQRDLL.[F]	PPGQRDLL		[311-318]	895.5	19.63	0	0	8.82225e+06	1.94964e+06	3.01319e+06	736034	58224.1	14543.3	5.04036e+06	1.85803e+06	3.53619e+06	1.39122e+06
[K].KGSNFQLD.[Q]	KGSNFQLD		[119-126]	908.447	18.83	0	0	0	0	1959584	522431	46001.1	39991.7	0	0	2.37568e+06	602527
[A].DWAKNLNRE.[D]	DWAKNLNRE		[578-586]	1145.57	18.54	0	0	0	0	1.9837e+06	1.56135e+06	57254.9	30085.1	0	0	2.21057e+06	964086
[F].LRIPSKVDSAL.[Y]	LRIPSKVDSAL		[327-337]	1198.72	24.54	5597.21	9694.66	2.14872e+09	7.37809e+08	339349	201034	205456	176004	2.2474e+09	6.76109e+08	878349	477686
[F].GSPPGQRDLLFKD.[S]	GSPPGQRDLLFKD		[309-321]	1429.74	21.83	0	0	69873.2	121024	391502	192448	678225	56508.9	0	0	571496	290327
[L].LSKAQEKFGKNKSRS.[F]	LSKAQEKFGKNKSRS		[290-304]	1707.95	15.92	0	0	1.09897e+07	6.25533e+06	181702	100162	33764.8	58482.4	1.40741e+07	804534	449166	357154
[Q].VLLHQQAL.[F]	VLLHQQAL		[629-636]	921.552	20.15	11497.8	1063.35	132814	230040	297045	144133	273880	14535.1	1.96442e+06	2.50145e+06	406101	229912
[L].FKDSALGF.[L]	FKDSALGF		[319-326]	884.451	28.82	3729.27	3390.01	1.61738e+09	7.70102e+07	196617	233184	353804	323407	1.53045e+09	5.21105e+07	394204	388015
[F].VKETTVF.[E]	VKETTVF		[228-234]	823.456	19.82	0	0	2.43792e+09	3.23583e+08	341266	502395	1.60991e+07	4.03363e+06	2.22113e+09	3.14676e+08	345873	337185
[L].AENRKSSKHSSL.[D]	AENRKSSKHSSL		[431-442]	1343.7	5.71	0	0	9.78127e+06	6.50949e+06	109376	41474.7	17216.4	16856.4	1.16785e+07	2.40736e+06	256350	164576
[C].APGADPK.[S]	APGADPK		[511-517]	655.341	6.49	0	0	0	0	172112	23445.4	0	0	0	0	175710	46247.1
[L].TTLKNLRETAE.[E]	TTLKNLRETAE		[345-355]	1275.69	18.91	0	0	0	0	126061	47690.5	290319	48932.3	0	0	175194	20262.9
[L].AVAPNHA.[V]	AVAPNHA		[609-615]	679.352	16.04	0	0	1.94307e+06	612148	17095.7	15249.8	0	0	1.86288e+06	1.651e+06	169710	138536
[F].ENLPEKADRDQYE.[L]	ENLPEKADRDQYE		[235-247]	1606.73	16.96	0	0	6.41363e+08	1.69137e+08	0	0	145860	134661	4.72e+08	5.95145e+06	167933	290869
[L].LSKAQEKFGKNKSR.[S]	LSKAQEKFGKNKSR		[290-303]	1620.92	16.11	0	0	1.41159e+06	168637	32221.3	33870.1	9425.02	16324.6	1.98849e+06	697151	165880	147710
[L].KNLRE.[T]	KNLRE		[348-352]	659.384	5.94	0	0	1.09663e+06	548392	0	0	0	0	2.3709e+06	1.40706e+06	161814	180275
[L].FGSPPGQRDLL.[F]	FGSPPGQRDLL		[308-318]	1186.62	26.84	6255.27	6387.42	1.04505e+09	3.77688e+08	26244.5	45456.7	5.27429e+06	552323	1.21999e+09	4.46074e+07	159279	210498
[L].LSKAQEKFGKNK.[S]	LSKAQEKFGKNK		[290-301]	1377.78	16.24	8915.91	815.72	1.63364e+07	1.36096e+07	202907	219433	95825.9	131501	1.11072e+07	6.02534e+06	141095	104123
[L].KNLRETAE.[E]	KNLRETAE		[348-355]	960.511	16.04	0	0	1.37236e+07	2.59986e+06	33640.3	32772.9	35039	30841.4	6.94201e+06	1.16214e+06	138749	81182.1
[S].VDGKEDLIW.[K]	VDGKEDLIW		[279-287]	1074.55	32.97	0	0	42031.9	51149.8	126852	45392.7	103051	18314.7	0	0	125291	49951.4
[V].VSRSDRAAHVKQV.[L]	VSRSDRAAHVKQV		[617-629]	1452.8	16.12	0	0	9.78345e+06	7.25326e+06	60136.7	30714.3	24688.7	23686.5	9.08668e+06	929450	113392	63960.2
[V].AAEIYGTKESPQTH.[Y]	AAEIYGTKESPQTH		[97-110]	1531.74	16.7	2042.42	3537.57	46631382	3.66494e+07	72771.8	16821.8	233193	27399.9	23524598	1.44148e+07	110760	30096.3
[D].RQAYPNL.[C]	RQAYPNL		[182-188]	861.458	19.55	0	0	4.15069e+06	577295	71449.5	62161.1	16722.3	13938.2	3.13489e+06	187104	101100	30893
[Q].LFGSPPGQRDL.[L]	LFGSPPGQRDL		[307-317]	1186.62	26.84	1957.09	3389.78	9.94109e+08	3.56844e+08	26244.5	45456.7	152199	140601	1168549568	2.09181e+07	92774.1	99826.5
[E].KYYGYTGA.[F]	KYYGYTGA		[541-548]	922.431	17.61	0	0	3.84763e+08	1.60026e+08	0	0	127516	136419	3.38516e+08	1.10324e+08	83594.1	144789
[A].VVKKANEGLTWNSL.[K]	VVKKANEGLTWNSL		[457-470]	1558.86	29.32	0	0	5.02768e+07	4.66227e+07	0	0	40180.4	18552.4	1.15107e+08	7.32194e+07	72624.3	125789
[L].DGTRKPVTE.[A]	DGTRKPVTE		[594-602]	1002.52	16.28	0	0	5.30373e+06	1.49752e+06	2286.69	3960.66	4071.3	7051.7	4.42501e+06	1.14187e+06	68742.9	71257.2
[A].IAEKKADA.[V]	IAEKKADA		[68-75]	845.473	15.95	0	0	567774	215418	0	0	0	0	1.32602e+06	124142	64236.5	43227.9
[L].FGSPPGQRDL.[L]	FGSPPGQRDL		[308-317]	1073.54	18.58	70409.9	6430.58	1.72277e+08	7.89697e+07	29209.6	50592.6	72907.8	6046.77	1.28398e+08	7.3725e+07	60623.9	105004
[I].DRQAYPNL.[C]	DRQAYPNL		[181-188]	976.485	21.27	0	0	353852	481881	0	0	0	0	0	0	58848.9	50967.4
[K].KANEGLTWN.[S]	KANEGLTWN		[460-468]	1032.51	21.76	0	0	1.05418e+06	1.82589e+06	24968.8	43247.2	3821.87	6619.68	907416	742659	50524.2	45250.6
[S].SLDCVLRPTEG.[Y]	SLDCVLRPTEG	1xCarbamidomethyl [C4]; 1xPhospho [S1]	[441-451]	1326.58	23.17	0	0	537593	316360	28800	25265.2	0	0	470994	15271.5	38988.9	33794.8
[L].GFLRIPSKVDSA.[L]	GFLRIPSKVDSA		[325-336]	1289.72	26.77	0	0	0	0	0	0	1.36716e+06	583286	0	0	37545.2	40076.4
[F].GSPPGQRDLLFKDS.[A]	GSPPGQRDLLFKDS		[309-322]	1516.78	21.74	0	0	71950.6	124622	47752.6	43973.3	441401	39293.4	0	0	32570.1	56413.1
[M].VFEAGRDPYKL.[R]	VFEAGRDPYKL		[83-93]	1294.68	23.35	0	0	3.58638e+06	1.63985e+06	26067.1	22770.1	328717	99413	4.5848e+06	2.89383e+06	31590.6	28015.1
[D].GKEDLIWKL.[L]	GKEDLIWKL		[281-289]	1101.63	34.72	0	0	0	0	29176.7	9760.64	53673.7	12673.2	0	0	31106.3	3987.9
[I].YGTKESPQTHY.[Y]	YGTKESPQTHY		[101-111]	1310.6	16.91	0	0	6.33012e+06	2.68109e+06	23349.2	29086.9	0	0	2911563	232186	29533.3	26799.3
[A].VVSRSDRAAHVKQ.[V]	VVSRSDRAAHVKQ		[616-628]	1452.8	16.07	0	0	1.93059e+06	1.40922e+06	13353.9	11565	4623.38	8007.92	2.17269e+06	413219	27904	15468.6
[S].KAQEKFGKNKSRS.[F]	KAQEKFGKNKSRS		[292-304]	1507.83	15.85	0	0	788444	474744	11207	11090.3	8055.44	13952.4	813934	401354	26199.9	22942.2
[A].EIYGTKESPQTHY.[Y]	EIYGTKESPQTHY		[99-111]	1552.73	17.14	0	0	5.04754e+08	9.20974e+07	0	0	258164	106066	3.4121e+08	5.26843e+06	22979.8	20324.7
[V].AVVKKANEG.[L]	AVVKKANEG		[456-464]	915.526	15.95	0	0	201478	98801	2321.46	4020.89	0	0	315206	86411.7	22539.3	25638.7
[D].RTAGWNIPMGL.[I]	RTAGWNIPMGL		[482-492]	1215.63	43.73	0	0	5.50606e+07	4.81802e+07	0	0	119724	104175	1.1652e+08	2.55923e+07	21153.4	31687.2
[T].ESLEPLQGA.[V]	ESLEPLQGA		[159-167]	943.473	24.85	0	0	28896496	1.46829e+07	17171.7	14878.1	3518.48	3091.51	29249896	8.02342e+06	19841.6	17412.3
[H].AVVSRSDRAAHVKQ.[V]	AVVSRSDRAAHVKQ		[615-628]	1523.84	16.17	0	0	5.35222e+06	4.5385e+06	16761.8	17388.4	3502.38	6066.3	2.20164e+06	1.1485e+06	18678.8	19590.3
[L].RPYLSWT.[E]	RPYLSWT		[152-158]	922.478	29.13	0	0	2.0834e+08	1.61109e+08	12913.5	22366.8	33973.8	24298.1	2.5566e+08	771235	16439.2	28473.6
[D].PYKLRPVA.[A]	PYKLRPVA		[90-97]	943.572	17.28	34339.8	33204.9	1.93974e+08	1.38918e+08	2295.35	3975.66	106703	37498.2	2.89955e+08	1.25338e+08	12906	22353.9
[D].RTAGWNIPMGL.[I]	RTAGWNIPMGL	1xOxidation [M9]	[482-492]	1231.63	35.96	0	0	3.58327e+07	1.99965e+07	10121.1	975.954	2757.57	4776.26	5.53382e+07	2.32334e+06	12836.8	22234
[A].VVKKANEG.[L]	VVKKANEG		[457-464]	844.489	5.45	0	0	33768.3	16597.8	0	0	0	0	111564	106070	10474.4	9945.42
[F].GSPPGQRDLLF.[K]	GSPPGQRDLLF		[309-319]	1186.62	31.29	0	0	289847	279216	0	0	5.10692e+06	636119	144243	203990	10364.9	17952.5
[K].ETTVFENLPEKA.[D]	ETTVFENLPEKA		[230-241]	1377.69	29.58	0	0	0	0	4791.61	8299.31	341160	84588	0	0	8441.97	14621.9
[V].DRTAGWNIPMGL.[I]	DRTAGWNIPMGL		[481-492]	1330.66	46.19	0	0	1.87007e+07	1.76497e+07	0	0	0	0	3.15953e+07	1.46678e+07	5998.64	10390
[A].VVSRSDRAAHVK.[Q]	VVSRSDRAAHVK		[616-627]	1324.74	16.03	0	0	1.17696e+06	442038	9604.93	9428.38	11380.4	19711.5	1.09448e+06	597961	5892.36	10205.9
[L].SKAQEKFGKNKSRS.[F]	SKAQEKFGKNKSRS		[291-304]	1594.87	15.76	0	0	1.01896e+06	757320	0	0	2546.75	4411.11	513347	480181	4148.95	7186.19
[L].YLGSRY.[L]	YLGSRY		[338-343]	758.383	17.42	0	0	8.43248e+07	3.61974e+07	0	0	815623	647682	6.34946e+08	8.034e+08	3160.48	5474.11
[F].LRIPSKVD.[S]	LRIPSKVD		[327-334]	927.562	17.86	0	0	97037568	1.21262e+07	0	0	667022	111041	74485284	1.5691e+07	1838.1	3183.68
[A].AEIYGTKESPQTHY.[Y]	AEIYGTKESPQTHY		[98-111]	1623.76	17.34	0	0	2.37462e+09	1.51262e+08	0	0	358867	364189	2.0838e+09	2.39531e+08	0	0
[F].EAGRDPYKLRPVA.[A]	EAGRDPYKLRPVA		[85-97]	1471.8	17.79	0	0	2.05522e+09	2.19465e+08	0	0	123317	41974.2	1.74867e+09	6.62894e+08	0	0
[A].VVSRSDRAAHVKQVL.[L]	VVSRSDRAAHVKQVL		[616-630]	1664.96	16.61	0	0	3.92936e+08	2.73581e+08	0	0	0	0	9.9726e+08	1.65068e+08	0	0
[L].FKSETKNLL.[F]	FKSETKNLL		[651-659]	1079.61	18.93	0	0	3.2983e+08	2.10791e+08	0	0	46104.3	64432.6	4.71744e+08	2.51422e+08	0	0
[F].LRIPSKVDSA.[L]	LRIPSKVDSA		[327-336]	1085.63	18.06	0	0	5.22939e+08	1.55095e+08	0	0	1.73596e+06	167717	401606988	1.79065e+08	0	0
[S].SREPYFG.[Y]	SREPYFG		[204-210]	855.4	19.17	0	0	5.98527e+08	9.02487e+07	0	0	0	0	3.72564e+08	1.22013e+08	0	0
[E].IYGTKESPQTHY.[Y]	IYGTKESPQTHY		[100-111]	1423.69	16.84	0	0	5.37022e+08	1.30365e+08	0	0	118993	94018	360443490	135552	0	0
[A].VVKKANEGLTW.[N]	VVKKANEGLTW		[457-467]	1244.7	21.11	0	0	2.6024e+08	2.01199e+08	0	0	21031.2	28577.2	3.55044e+08	2.09752e+07	0	0
[W].RMKKLGAPSIT.[C]	RMKKLGAPSIT		[44-54]	1201.71	16.99	0	0	144468240	1.60715e+08	0	0	0	0	319186983	4.28802e+08	0	0
[L].RIPSKVDSAL.[Y]	RIPSKVDSAL		[328-337]	1085.63	18.06	0	0	3.96013e+08	1.14597e+08	0	0	3.12055e+06	196101	294358544	1.28992e+08	0	0
[D].WAKNLNREDF.[R]	WAKNLNREDF		[579-588]	1292.64	20.52	0	0	9.76916e+07	6.07516e+07	0	0	0	0	2.5941e+08	1.47889e+08	0	0
[M].VFEAGRDPYKLRPVA.[A]	VFEAGRDPYKLRPVA		[83-97]	1717.94	21.89	0	0	1.78339e+08	1.59811e+08	0	0	0	0	2.5649e+08	2.62127e+08	0	0
[G].ILRPYL.[S]	ILRPYL		[150-155]	774.487	27.31	0	0	1.77404e+08	4.98152e+07	0	0	12090.7	20941.7	248160240	2.06613e+07	0	0
[L].NREDFRL.[L]	NREDFRL		[584-590]	949.485	20.02	0	0	1.48401e+08	3.23766e+07	0	0	17355.5	16953	1.84979e+08	4.55355e+06	0	0
[V].FEAGRDPYKLRPVA.[A]	FEAGRDPYKLRPVA		[84-97]	1618.87	19.83	0	0	1.58271e+08	3.16153e+07	0	0	6500.15	11258.6	1.58635e+08	2.25533e+07	0	0
[M].VFEAGRDPY.[K]	VFEAGRDPY		[83-91]	1053.5	19.04	3232.26	5598.44	1.13189e+08	9.02057e+07	0	0	4227.99	7323.1	156045884	1.45697e+08	0	0
[H].AVVSRSDRAAHVKQVL.[L]	AVVSRSDRAAHVKQVL		[615-630]	1735.99	16.78	0	0	8.08959e+07	7.16092e+07	0	0	0	0	156020588	2.36434e+07	0	0
[E].AGRDPYKLRPVA.[A]	AGRDPYKLRPVA		[86-97]	1342.76	17.4	0	0	161158924	3.6545e+07	0	0	0	0	136657898	4.87628e+07	0	0
[F].EAGRDPYKLRPVAA.[E]	EAGRDPYKLRPVAA		[85-98]	1542.84	18.07	0	0	105123288	3.4039e+07	0	0	421162	464439	124044972	1.81988e+07	0	0
[F].ENLPEKADRDQYEL.[L]	ENLPEKADRDQYEL		[235-248]	1719.82	20.63	0	0	9.37647e+07	4.7777e+07	0	0	26262.5	20572.3	122099923	7.64543e+07	0	0
[K].KLGAPSIT.[C]	KLGAPSIT		[47-54]	786.472	18.32	0	0	2.20754e+08	2.49022e+07	0	0	207002	43346.5	115300286	6.95279e+07	0	0
[F].ENLPEKADRDQY.[E]	ENLPEKADRDQY		[235-246]	1477.69	17.06	0	0	171817724	1.38457e+07	338296	585947	32288.5	29315.7	115129851	4.64851e+06	0	0
[F].KDSALGF.[L]	KDSALGF		[320-326]	737.383	22.08	0	0	1.68701e+08	1.30725e+07	0	0	0	0	110085084	1.04344e+07	0	0
[S].SREPYF.[G]	SREPYF		[204-209]	798.378	20.48	0	0	1.3996e+08	1.85772e+07	0	0	21585.7	25618.6	108711736	3.28613e+07	0	0
[F].EAGRDPYKLRPVAAE.[I]	EAGRDPYKLRPVAAE		[85-99]	1671.88	17.71	0	0	54172316	1.85731e+07	0	0	117747	115623	7.42194e+07	2.53591e+07	0	0
[V].FEAGRDPY.[K]	FEAGRDPY		[84-91]	954.432	17.79	0	0	1.08473e+08	1.48688e+07	0	0	0	0	71284784	3.37517e+07	0	0
[L].IWKLLS.[K]	IWKLLS		[286-291]	759.476	34.11	0	0	2.8346e+07	2.3453e+07	0	0	4334.67	7507.86	57519242	1.6428e+07	0	0
[L].RPYLSW.[T]	RPYLSW		[152-157]	821.43	31.08	0	0	3.50845e+07	2.74473e+07	0	0	2712.15	4697.59	5.49358e+07	8.67448e+06	0	0
[V].AVVKKANEGLTW.[N]	AVVKKANEGLTW		[456-467]	1315.74	21.83	0	0	3.69858e+07	2.90426e+07	0	0	2503.29	4335.83	54818904	2.62414e+07	0	0
[L].AKLGGRPTYEE.[Y]	AKLGGRPTYEE		[668-678]	1220.63	16.81	0	0	4.3048e+06	3.50089e+06	0	0	29884.6	31765.7	5.39571e+07	5.9415e+07	0	0
[L].AQVPSHAVV.[A]	AQVPSHAVV		[267-275]	907.5	17.42	0	0	6.6904e+07	2.0495e+07	0	0	5979.34	10356.5	46313735	3.18363e+07	0	0
[A].VVKKANEGLTWN.[S]	VVKKANEGLTWN		[457-468]	1358.74	18.87	0	0	2.14307e+07	1.8991e+07	0	0	47206.6	42857.9	3.79514e+07	1.49204e+07	0	0
[M].VFEAGRDPYKLRPVAA.[E]	VFEAGRDPYKLRPVAA		[83-98]	1788.98	22.09	0	0	1.80028e+07	1.79825e+07	0	0	0	0	3.4558e+07	3.57589e+07	0	0
[A].GRDPYKLRPVA.[A]	GRDPYKLRPVA		[87-97]	1271.72	17.35	0	0	4.64388e+07	8.71355e+06	0	0	3023.89	5237.52	32884883	3.2913e+06	0	0
[L].KGEADALNL.[D]	KGEADALNL		[405-413]	930.489	22.66	0	0	2.77746e+07	2.54515e+07	0	0	24482.4	25031.2	3.2329e+07	2.86122e+07	0	0
[T].ESLEPLQG.[A]	ESLEPLQG		[159-166]	872.436	22.64	0	0	3.66334e+07	4.03284e+06	0	0	4726.4	8186.37	3.1747e+07	1.00498e+07	0	0
[D].PYKLRPVAA.[E]	PYKLRPVAA		[90-98]	1014.61	18	127415	39241.8	1.78302e+07	3.08829e+07	0	0	310812	34287.1	26672904	3.77212e+07	0	0
[G].SPPGQRDLL.[F]	SPPGQRDLL		[310-318]	982.532	20	0	0	2.21338e+07	4.33291e+06	0	0	234900	62307.8	23488789	6.10478e+06	0	0
[D].RTAGWNIPMG.[L]	RTAGWNIPMG		[482-491]	1102.55	30.82	0	0	9.70476e+06	7.71412e+06	0	0	0	0	22352030	1.89106e+07	0	0
[V].AVVKKANEGLTWNSL.[K]	AVVKKANEGLTWNSL		[456-470]	1629.9	29.75	0	0	8.49677e+06	6.60065e+06	0	0	0	0	2.07888e+07	1.22248e+07	0	0
[V].VKKANEGLTWNSL.[K]	VKKANEGLTWNSL		[458-470]	1459.79	29	0	0	1.15435e+07	9.49558e+06	0	0	0	0	2.07469e+07	1.13971e+07	0	0
[F].EAGRDPYKL.[R]	EAGRDPYKL		[85-93]	1048.54	17.84	0	0	2.77266e+07	1.18448e+07	390379	48719.2	1.7941e+07	883343	2.05959e+07	1.09239e+07	0	0
[W].TESLEPLQG.[A]	TESLEPLQG		[158-166]	973.484	23.34	0	0	1.55389e+07	1.42503e+06	0	0	7859.65	13613.3	2.01859e+07	1.00682e+07	0	0
[G].WNIPMGL.[I]	WNIPMGL	1xOxidation [M5]	[486-492]	846.418	42.41	0	0	1.52739e+07	1.8905e+06	0	0	1314.52	2276.82	1.93203e+07	4.08175e+06	0	0
[V].FENLPEKA.[D]	FENLPEKA		[234-241]	947.483	18.63	0	0	20650201	8.86631e+06	0	0	426073	75082.6	1.77089e+07	8.54618e+06	0	0
[A].SCVPCIDRQAYPNL.[C]	SCVPCIDRQAYPNL	1xAcetyl [N-Term]; 2xCarbamidomethyl [C2; C5]	[175-188]	1734.79	33.22	0	0	1.85276e+07	2.0707e+06	0	0	0	0	1.75716e+07	1.20869e+07	0	0
[V].FEAGRDPYKLRPVAA.[E]	FEAGRDPYKLRPVAA		[84-98]	1689.91	20.07	0	0	1.49773e+07	6.02764e+06	0	0	0	0	1.62521e+07	6.15314e+06	0	0
[S].SREPYFGY.[S]	SREPYFGY		[204-211]	1018.46	25.85	0	0	2.1812e+07	6.67277e+06	0	0	1800.97	3119.37	1.55567e+07	1.03562e+06	0	0
[T].ESLEPLQGAV.[A]	ESLEPLQGAV		[159-168]	1042.54	30.7	0	0	1.74822e+07	6.27111e+06	0	0	2713.64	4700.16	14434242	423915	0	0
[G].WNIPMGL.[I]	WNIPMGL		[486-492]	830.423	50.75	0	0	6.26433e+06	4.32538e+06	0	0	0	0	1.36805e+07	1.34888e+07	0	0
[F].LRIPSKVDS.[A]	LRIPSKVDS		[327-335]	1014.59	17.82	0	0	2.7476e+07	2.38133e+07	0	0	19832.9	6543.18	12879696	1.82146e+07	0	0
[V].FENLPEKADRDQ.[Y]	FENLPEKADRDQ		[234-245]	1461.7	17.16	0	0	1.22771e+07	2.49205e+06	0	0	3096.07	5362.56	1.28412e+07	3.93186e+06	0	0
[F].EAGRDPYKLRPV.[A]	EAGRDPYKLRPV		[85-96]	1400.76	17.83	0	0	20108775	1.78595e+07	0	0	1.06783e+06	932064	1.28402e+07	6.75213e+06	0	0
[V].DRTAGWNIPMGL.[I]	DRTAGWNIPMGL	1xOxidation [M10]	[481-492]	1346.65	38.57	0	0	1.00919e+07	6.26607e+06	0	0	0	0	1.27946e+07	2.39362e+06	0	0
[A].SCVPCIDRQAY.[P]	SCVPCIDRQAY	1xAcetyl [N-Term]; 2xCarbamidomethyl [C2; C5]	[175-185]	1410.61	24.07	0	0	1.60166e+07	2.14484e+06	0	0	0	0	1.24358e+07	1.0694e+07	0	0
[F].LRIPSKV.[D]	LRIPSKV		[327-333]	812.535	18.84	0	0	1.85106e+07	2.92399e+06	0	0	35292.9	9335.86	11935776	6.05239e+06	0	0
[A].LYLGSRY.[L]	LYLGSRY		[337-343]	871.467	21.46	6383.36	1470.98	14466138	2.53318e+06	0	0	286316	31388.4	1.12681e+07	4.2799e+06	0	0
[V].AVVKKANEGLTWN.[S]	AVVKKANEGLTWN		[456-468]	1429.78	19.36	0	0	6.1931e+06	6.03706e+06	0	0	0	0	1.09383e+07	7.72658e+06	0	0
[F].GSPPGQRDLL.[F]	GSPPGQRDLL		[309-318]	1039.55	19.96	0	0	2.86719e+06	190146	0	0	4.03274e+06	756562	10323231	673368	0	0
[K].KANEGLTW.[N]	KANEGLTW		[460-467]	918.468	24.53	0	0	1.22478e+07	1.4005e+07	17309.1	29980.2	0	0	10208400	3.5154e+06	0	0
[Y].KLRPVA.[A]	KLRPVA		[92-97]	683.456	16.48	147062	30602.4	2.04864e+07	7.31957e+06	84278.6	145975	79559.5	16724.6	9.81726e+06	206107	0	0
[E].GLTWNSLKDKK.[S]	GLTWNSLKDKK		[464-474]	1289.72	19.06	0	0	17822888	2.39065e+07	0	0	0	0	9.78462e+06	6.45941e+06	0	0
[L].AQVPSHAVVA.[R]	AQVPSHAVVA		[267-276]	978.537	17.25	0	0	9.20251e+06	1.13075e+06	0	0	46520.1	19122.3	9.19321e+06	1.21703e+06	0	0
[R].RWQWR.[M]	RWQWR		[40-44]	831.437	19.43	0	0	6.87011e+06	1.10209e+07	0	0	0	0	8710048	1.23179e+07	0	0
[N].REDFRL.[L]	REDFRL		[585-590]	835.442	20.48	0	0	7.92564e+06	1.5718e+06	0	0	11151.5	9738.72	8283537	1.8298e+06	0	0
[A].RSVDGKEDL.[I]	RSVDGKEDL		[277-285]	1018.52	16.66	0	0	1.15942e+07	1.50071e+06	0	0	25673	24409.2	8217673	2.31628e+06	0	0
[A].AEIYGTKESPQT.[H]	AEIYGTKESPQT		[98-109]	1323.64	17.52	0	0	1.15645e+07	723847	22661.8	39251.3	3052.81	5287.63	7260526	1.02679e+07	0	0
[L].RPYLSWTE.[S]	RPYLSWTE		[152-159]	1051.52	29.38	0	0	3.42486e+06	2.57685e+06	0	0	1170.31	2027.03	7.17741e+06	1.01376e+06	0	0
[L].IWKLL.[S]	IWKLL		[286-290]	672.444	38.44	0	0	4.90124e+06	3.91581e+06	0	0	10454.3	3391.65	7176605	382035	0	0
[V].DRTAGWNIPMG.[L]	DRTAGWNIPMG		[481-491]	1217.57	33.31	0	0	3.51215e+06	2.78247e+06	0	0	0	0	7.14432e+06	6.4742e+06	0	0
[A].FVKETTVF.[E]	FVKETTVF		[227-234]	970.524	24.52	0	0	7556522	1.86692e+06	0	0	237224	57378.2	6.88794e+06	4.63422e+06	0	0
[M].VFEAGRDPYKLRPVAAE.[I]	VFEAGRDPYKLRPVAAE		[83-99]	1918.02	21.85	0	0	1.57977e+06	2.257e+06	0	0	0	0	6.88642e+06	8.93549e+06	0	0
[K].KANEGLTWNSL.[K]	KANEGLTWNSL		[460-470]	1232.63	33.68	0	0	1.02523e+07	1.58618e+07	0	0	18047.9	802.878	5638175	4.95892e+06	0	0
[C].VLRPTEGY.[L]	VLRPTEGY		[445-452]	934.499	17.83	0	0	10830863	300816	0	0	7787.21	7112.19	5.25669e+06	7.43409e+06	0	0
[L].YLGSRYL.[T]	YLGSRYL		[338-344]	871.467	26.05	0	0	576215	290540	0	0	2.7718e+06	348494	5.00217e+06	379164	0	0
[V].FEAGRDPYKLRPVAAE.[I]	FEAGRDPYKLRPVAAE		[84-99]	1818.95	19.9	0	0	2.70475e+06	2.05626e+06	0	0	0	0	4.68809e+06	5.18963e+06	0	0
[F].ENLPEKADRDQ.[Y]	ENLPEKADRDQ		[235-245]	1314.63	16.5	0	0	4.2754e+06	3.71477e+06	0	0	38342.9	12920.4	4.44503e+06	93150.7	0	0
[L].PEKADRDQYEL.[L]	PEKADRDQYEL		[238-248]	1363.65	17.4	0	0	792949	709130	0	0	0	0	4.41321e+06	1.31301e+06	0	0
[D].WAKNL.[N]	WAKNL		[579-583]	631.356	18.23	0	0	4.48164e+06	3.51967e+06	0	0	0	0	4.40846e+06	502229	0	0
[F].KSETKNLL.[F]	KSETKNLL		[652-659]	932.541	17.37	0	0	10859373	9.50027e+06	0	0	0	0	4.33191e+06	6.12625e+06	0	0
[G].ILRPY.[L]	ILRPY		[150-154]	661.403	18.55	149783	18938.2	3.98951e+06	320607	0	0	499301	63429.7	4.31791e+06	1.1118e+06	0	0
[L].LFKDSALGF.[L]	LFKDSALGF		[318-326]	997.535	35.95	0	0	4.22802e+06	1.26073e+06	0	0	0	0	4.25877e+06	826913	0	0
[R].KNVRW.[C]	KNVRW		[23-27]	702.405	16.83	0	0	4.04928e+06	3.61834e+06	0	0	0	0	4.2512e+06	1.33241e+06	0	0
[D].RTAGWNIPMG.[L]	RTAGWNIPMG	1xOxidation [M9]	[482-491]	1118.54	23.89	0	0	3.45533e+06	1.94353e+06	0	0	0	0	4.12143e+06	1.09241e+06	0	0
[I].LRPYL.[S]	LRPYL		[151-155]	661.403	21.52	0	0	5.77909e+06	470450	0	0	25240	5139.59	4.0959e+06	521307	0	0
[E].EVKARY.[T]	EVKARY		[356-361]	765.425	16.29	0	0	6.83008e+06	1.59507e+06	4377.61	7582.25	1807.88	3131.34	4.08478e+06	450468	0	0
[L].SWTESLEPLQG.[A]	SWTESLEPLQG		[156-166]	1246.6	37.97	0	0	2.31675e+06	1.86786e+06	0	0	0	0	3.74834e+06	175154	0	0
[A].DWAKNL.[N]	DWAKNL		[578-583]	746.383	23.7	0	0	87790.8	80394.8	0	0	1.35894e+06	481711	3.71587e+06	495077	0	0
[G].LTWNSLKDKK.[S]	LTWNSLKDKK		[465-474]	1232.7	18.2	0	0	9.49312e+06	1.1115e+07	0	0	0	0	3.70719e+06	2.53788e+06	0	0
[G].FLRIPSKVDSAL.[Y]	FLRIPSKVDSAL		[326-337]	1345.78	30.88	0	0	2.79586e+06	587464	0	0	6281.87	10880.5	3312490	456051	0	0
[V].FENLPEKADRDQYE.[L]	FENLPEKADRDQYE		[234-247]	1753.8	18.23	0	0	3.34037e+06	856523	0	0	0	0	3.29406e+06	1.64245e+06	0	0
[M].VFEAGRDPYKLRPV.[A]	VFEAGRDPYKLRPV		[83-96]	1646.9	23.01	0	0	2.0613e+06	3.57027e+06	0	0	10625	7321.14	3.22365e+06	4.55893e+06	0	0
[L].GGRPTYEEY.[L]	GGRPTYEEY		[671-679]	1071.47	17.85	0	0	3.03067e+06	2.797e+06	18501.4	32045.3	172640	10627.9	3.19256e+06	4.51496e+06	0	0
[G].WIIPMGIL.[R]	WIIPMGIL	1xOxidation [M5]	[144-151]	958.543	55.07	0	0	886096	466399	0	0	0	0	3.1825e+06	495283	0	0
[H].LAQVPSHAVV.[A]	LAQVPSHAVV		[266-275]	1020.58	19.13	0	0	3.06352e+06	454190	0	0	0	0	2.99876e+06	863807	0	0
[C].LFKSETKNLL.[F]	LFKSETKNLL		[650-659]	1192.69	23.61	0	0	2.19702e+06	1.10207e+06	0	0	0	0	2.91919e+06	845624	0	0
[A].VVKKANEGLTWNS.[L]	VVKKANEGLTWNS		[457-469]	1445.77	19.02	0	0	2.21343e+06	3.83377e+06	0	0	15865.2	3847.8	2.81881e+06	3.9864e+06	0	0
[E].SLEPLQGAV.[A]	SLEPLQGAV		[160-168]	913.499	29.34	0	0	1589918	455094	0	0	0	0	2.53276e+06	665151	0	0
[D].RTAGWNIPM.[G]	RTAGWNIPM		[482-490]	1045.52	33.06	0	0	760747	677592	0	0	23249.2	40268.8	2.2753e+06	793891	0	0
[E].GLTWNSLKD.[K]	GLTWNSLKD		[464-472]	1033.53	28.41	0	0	1.95099e+06	1.69028e+06	0	0	0	0	2.26076e+06	87350.5	0	0
[A].VVKKGSNF.[Q]	VVKKGSNF		[116-123]	878.509	16.12	0	0	4.35154e+06	967112	0	0	0	0	2.1489e+06	165993	0	0
[V].KKANEGLTW.[N]	KKANEGLTW		[459-467]	1046.56	20.38	0	0	2.31321e+06	4.00659e+06	0	0	0	0	1.81744e+06	1.30224e+06	0	0
[E].DLIWKL.[L]	DLIWKL		[284-289]	787.471	44.68	0	0	1.10347e+06	1.1123e+06	0	0	68819.2	11724.2	1.76395e+06	1.05011e+06	0	0
[W].KLLSKAQEKFGKNKSRS.[F]	KLLSKAQEKFGKNKSRS		[288-304]	1949.13	16.22	0	0	536835	472845	0	0	0	0	1.70119e+06	1.37418e+06	0	0
[G].WIIPMG.[I]	WIIPMG		[144-149]	716.38	46.97	0	0	760179	574381	887.949	1537.97	0	0	1.61699e+06	1.84533e+06	0	0
[M].GILRPYL.[S]	GILRPYL		[149-155]	831.509	31.62	2024.39	3506.35	348331	20783.1	0	0	7003.18	1378.76	1509161	511063	0	0
[N].LRETAE.[E]	LRETAE		[350-355]	718.373	16.06	0	0	1.62834e+06	700018	0	0	0	0	1.50354e+06	519934	0	0
[G].LTWNSLKD.[K]	LTWNSLKD		[465-472]	976.51	26.8	5213.76	5009.54	887702	781516	0	0	0	0	1.43964e+06	110832	0	0
[V].DRTAGWNIPMG.[L]	DRTAGWNIPMG	1xOxidation [M10]	[481-491]	1233.57	26.52	0	0	1.84533e+06	1.5792e+06	0	0	0	0	1.35259e+06	457535	0	0
[W].TESLEPLQGAV.[A]	TESLEPLQGAV		[158-168]	1143.59	31.23	0	0	974511	115305	0	0	0	0	1.22068e+06	460585	0	0
[P].PGQRDLL.[F]	PGQRDLL		[312-318]	798.447	19.22	0	0	758949	694680	0	0	6224.32	5486.62	1.2028e+06	11049.3	0	0
[F].QLFGSPPGQRDLL.[F]	QLFGSPPGQRDLL		[306-318]	1427.76	36.71	0	0	934751	191912	0	0	2081.21	3604.77	1.19089e+06	418304	0	0
[T].VFENLPEKA.[D]	VFENLPEKA		[233-241]	1046.55	20.86	0	0	1.48816e+06	1.08079e+06	0	0	948060	98946.1	1.17888e+06	1.66718e+06	0	0
[A].EIYGTKESPQ.[T]	EIYGTKESPQ		[99-108]	1151.56	17.11	0	0	1.53692e+06	1.48259e+06	0	0	1.74286e+06	201913	1.08781e+06	1.53839e+06	0	0
[E].SLEPLQGA.[V]	SLEPLQGA		[160-167]	814.431	22.94	0	0	1.12601e+06	637233	0	0	260890	57381.2	1.06978e+06	548855	0	0
[G].LTWNSLKDK.[K]	LTWNSLKDK		[465-473]	1104.6	20.76	0	0	2.19086e+06	2.94767e+06	0	0	0	0	1.06803e+06	1.10285e+06	0	0
[L].FGSPPGQRD.[L]	FGSPPGQRD		[308-316]	960.453	16.56	0	0	4.23855e+06	1.13524e+06	0	0	0	0	1.01378e+06	1.4337e+06	0	0
[S].CVPCIDRQAY.[P]	CVPCIDRQAY	1xAcetyl [N-Term]; 2xCarbamidomethyl [C1; C4]	[176-185]	1323.58	23.51	0	0	1.00162e+06	1.04879e+06	0	0	0	0	1.00139e+06	353922	0	0
[F].EAGRDPY.[K]	EAGRDPY		[85-91]	807.363	16.5	0	0	4.94378e+06	1.06896e+06	0	0	0	0	981295	1.38776e+06	0	0
[S].WTESLEPLQG.[A]	WTESLEPLQG		[157-166]	1159.56	34.01	0	0	765053	535963	0	0	0	0	980748	171443	0	0
[V].FEAGRDPYKLRPV.[A]	FEAGRDPYKLRPV		[84-96]	1547.83	20.29	0	0	1.39035e+06	1.41791e+06	0	0	2871.2	4973.06	961573	1.35987e+06	0	0
[L].SWTESLEPLQGA.[V]	SWTESLEPLQGA		[156-167]	1317.63	39.56	0	0	171102	154619	0	0	0	0	952676	872256	0	0
[S].CVPCIDRQAYPNL.[C]	CVPCIDRQAYPNL	1xAcetyl [N-Term]; 2xCarbamidomethyl [C1; C4]	[176-188]	1647.76	32.89	0	0	856567	153128	0	0	0	0	932003	461064	0	0
[G].WIIPMGIL.[R]	WIIPMGIL		[144-151]	942.548	55.46	0	0	182375	134172	0	0	0	0	919326	760622	0	0
[K].ANEGLTWNSL.[K]	ANEGLTWNSL		[461-470]	1104.53	40.3	0	0	1.02606e+06	1.57121e+06	0	0	11408	2908.43	897809	865750	0	0
[S].TADWAKNL.[N]	TADWAKNL		[576-583]	918.468	28.58	0	0	766019	675456	0	0	0	0	895483	17195.4	0	0
[G].WIIPMGI.[L]	WIIPMGI	1xOxidation [M5]	[144-150]	845.459	48.28	0	0	393775	146210	0	0	0	0	875158	49673.8	0	0
[E].GLTWNSLKDK.[K]	GLTWNSLKDK		[464-473]	1161.63	22.61	0	0	2.0172e+06	2.78972e+06	0	0	0	0	855672	387345	0	0
[Q].LFGSPPGQRDLL.[F]	LFGSPPGQRDLL		[307-318]	1299.71	35.09	0	0	1.03086e+06	462156	0	0	0	0	836719	192547	0	0
[W].AKNLNREDF.[R]	AKNLNREDF		[580-588]	1106.56	20.59	0	0	87388.9	151362	0	0	0	0	816605	1.15485e+06	0	0
[Y].LTTLKNL.[R]	LTTLKNL		[344-350]	802.503	22.3	0	0	0	0	0	0	99630.6	21643.3	758355	1.07248e+06	0	0
[F].VKETTVFE.[N]	VKETTVFE		[228-235]	952.499	19.04	0	0	1.29206e+06	1.37426e+06	0	0	13369.4	11643.1	721670	1.0206e+06	0	0
[E].GLTWNSLK.[D]	GLTWNSLK		[464-471]	918.504	28.55	0	0	617295	627372	0	0	2531.33	4384.38	702042	304648	0	0
[V].RRAFA.[L]	RRAFA		[57-61]	620.363	15.99	0	0	922323	127712	0	0	0	0	698343	458774	0	0
[G].ILRPYLSW.[T]	ILRPYLSW		[150-157]	1047.6	41.33	0	0	121434	151149	0	0	0	0	697098	688464	0	0
[A].VVKKANEGLTWNSLKD.[K]	VVKKANEGLTWNSLKD		[457-472]	1801.98	21.42	0	0	241744	418713	0	0	0	0	676356	701684	0	0
[F].LRIPSKVDSALY.[L]	LRIPSKVDSALY		[327-338]	1361.78	27.54	0	0	781559	298183	0	0	0	0	613988	77966.9	0	0
[L].DQLQGR.[K]	DQLQGR		[126-131]	716.369	15.94	0	0	359101	250466	0	0	0	0	605208	178415	0	0
[G].TKESPQTHY.[Y]	TKESPQTHY		[103-111]	1090.52	16.17	0	0	1.19698e+06	326714	0	0	0	0	546748	181939	0	0
[A].NEGLTWNSL.[K]	NEGLTWNSL		[462-470]	1033.49	40.65	0	0	214857	300915	0	0	55786.4	12040.2	537256	275911	0	0
[L].FKDSALGFL.[R]	FKDSALGFL		[319-327]	997.535	40.72	0	0	558705	108512	0	0	84282.3	14464.9	524898	92239	0	0
[T].AGWNIPMGL.[I]	AGWNIPMGL		[484-492]	958.481	51.66	0	0	134706	143937	0	0	0	0	490116	298807	0	0
[V].SRSDRAAHVKQ.[V]	SRSDRAAHVKQ		[618-628]	1254.67	15.73	0	0	331594	274564	0	0	0	0	431635	52163.5	0	0
[E].SLEPLQGAVAK.[F]	SLEPLQGAVAK		[160-170]	1112.63	20.67	10229.2	2241.65	1.03665e+06	101942	0	0	98060.2	14151.1	431265	609900	0	0
[A].IAEKKADAVT.[L]	IAEKKADAVT		[68-77]	1045.59	16.11	0	0	935555	227288	0	0	0	0	423846	50054	0	0
[L].FGSPPGQRDLLF.[K]	FGSPPGQRDLLF		[308-319]	1333.69	38	0	0	395351	170519	0	0	4743	4248.42	423334	206221	0	0
[F].KSETKNLLF.[N]	KSETKNLLF		[652-660]	1079.61	24.41	0	0	625474	160850	0	0	18260.3	634.88	397208	426520	0	0
[T].KESPQTHY.[Y]	KESPQTHY		[104-111]	989.469	16.09	0	0	907728	162250	0	0	0	0	360629	129858	0	0
[H].AVVSRSDRAAHVK.[Q]	AVVSRSDRAAHVK		[615-627]	1395.78	15.99	0	0	388088	133019	0	0	0	0	353395	47567.4	0	0
[K].QVLLHQQAL.[F]	QVLLHQQAL		[628-636]	1049.61	21.58	0	0	241632	33243.1	0	0	58971.5	11867.5	336216	211701	0	0
[E].KKADAVT.[L]	KKADAVT		[71-77]	732.425	5.88	0	0	66855.8	34564.7	0	0	0	0	294521	332662	0	0
[D].RTAGWNIPM.[G]	RTAGWNIPM	1xOxidation [M9]	[482-490]	1061.52	24.12	0	0	183286	145418	0	0	81024.2	24147.9	289383	33635.3	0	0
[F].QLFGSPPGQRD.[L]	QLFGSPPGQRD		[306-316]	1201.6	20.26	0	0	840306	193102	0	0	0	0	281878	398635	0	0
[A].RSVDGKEDLIWKL.[L]	RSVDGKEDLIWKL		[277-289]	1558.86	32.03	0	0	176484	168638	0	0	0	0	278165	105822	0	0
[K].AQEKFGKNKSRS.[F]	AQEKFGKNKSRS		[293-304]	1379.74	15.77	0	0	222450	89505.8	0	0	0	0	268106	102190	0	0
[L].FKSETKNLLF.[N]	FKSETKNLLF		[651-660]	1226.68	28.34	0	0	171393	73465.8	0	0	0	0	255006	79801.5	0	0
[A].DRDQYELL.[C]	DRDQYELL		[242-249]	1051.51	30.12	0	0	201093	93808.6	0	0	53170.1	6844.15	252507	22463.6	0	0
[V].FEAGRDPYKL.[R]	FEAGRDPYKL		[84-93]	1195.61	20.92	0	0	616533	179577	0	0	16311.9	10148.5	251652	355889	0	0
[N].FQLDQLQGR.[K]	FQLDQLQGR		[123-131]	1104.58	22.65	0	0	531696	524132	0	0	0	0	251080	355080	0	0
[E].KFGKNKSRS.[F]	KFGKNKSRS		[296-304]	1051.6	5.72	0	0	72979.7	121430	0	0	0	0	248217	170079	0	0
[S].RSDRAAHVKQ.[V]	RSDRAAHVKQ		[619-628]	1167.63	15.69	0	0	131359	70269.7	0	0	0	0	241727	42340.5	0	0
[T].AGWNIPMGL.[I]	AGWNIPMGL	1xOxidation [M7]	[484-492]	974.476	43.06	0	0	106825	75480.8	0	0	0	0	232080	28525.5	0	0
[L].SKAQEKFGKNK.[S]	SKAQEKFGKNK		[291-301]	1264.7	15.96	0	0	409308	122286	0	0	8760.25	15173.2	225317	41780.5	0	0
[L].DGTRKPVT.[E]	DGTRKPVT		[594-601]	873.479	7.09	0	0	159094	73454.6	0	0	0	0	213207	130023	0	0
[A].GWNIPMGL.[I]	GWNIPMGL	1xOxidation [M6]	[485-492]	903.439	42.63	0	0	56216.8	36991	0	0	1438.28	2491.18	190014	7500.15	0	0
[F].QLFGSPPGQRDL.[L]	QLFGSPPGQRDL		[306-317]	1314.68	28.1	0	0	308647	286351	0	0	0	0	177962	251676	0	0
[A].SCVPCIDRQAYPN.[L]	SCVPCIDRQAYPN	1xAcetyl [N-Term]; 2xCarbamidomethyl [C2; C5]	[175-187]	1621.71	22.93	0	0	160995	139583	0	0	7411.18	1783.2	149091	210847	0	0
[R].TAGWNIPMGL.[I]	TAGWNIPMGL		[483-492]	1059.53	51.11	0	0	106898	133290	0	0	0	0	144453	71325.1	0	0
[L].YLGSRYLT.[T]	YLGSRYLT		[338-345]	972.515	22.85	2825.31	4893.58	54222.7	93916.4	0	0	519021	112815	142151	201032	0	0
[L].AVAVVKKANEGL.[T]	AVAVVKKANEGL		[454-465]	1198.72	17.71	0	0	79528.1	20810.4	1999.36	1872.22	313134	67982.7	135756	12608.6	0	0
[M].GILRPY.[L]	GILRPY		[149-154]	718.425	21.19	0	0	94093.6	162975	0	0	7.93555e+06	1.24504e+06	131846	186458	0	0
[G].WIIPMGI.[L]	WIIPMGI		[144-150]	829.464	55.11	2929.26	5073.63	116884	70488.7	0	0	0	0	129799	121631	0	0
[A].VTLDGGMVF.[E]	VTLDGGMVF	1xOxidation [M7]	[76-84]	954.46	33.95	0	0	143327	26434.8	0	0	3199.03	2860.98	128799	60770	0	0
[Y].IYTAGK.[C]	IYTAGK		[418-423]	652.366	16.22	0	0	468649	600903	0	0	0	0	124636	176262	0	0
[S].WTESLEPL.[Q]	WTESLEPL		[157-164]	974.483	38.44	0	0	0	0	0	0	1.21217e+06	1.40325e+06	121849	13839	0	0
[D].RTAGWNIPMGLI.[V]	RTAGWNIPMGLI		[482-493]	1328.71	52.18	0	0	48311.8	51281.3	0	0	0	0	117817	36424.9	0	0
[R].KSSKHSSL.[D]	KSSKHSSL		[435-442]	873.479	5.8	0	0	75226.2	75129.7	0	0	0	0	117179	5137.81	0	0
[L].KNLRETA.[E]	KNLRETA		[348-354]	831.468	16.22	0	0	141999	26783.5	0	0	18398.7	5428.05	115625	19948.4	0	0
[A].VVKKGSN.[F]	VVKKGSN		[116-122]	731.441	4.58	0	0	6126.44	5331.12	0	0	0	0	113812	58720.3	0	0
[L].AVAPNH.[A]	AVAPNH		[609-614]	608.315	6.65	0	0	38251.6	9205.99	0	0	0	0	113223	118768	0	0
[V].AAEIYGTKESPQ.[T]	AAEIYGTKESPQ		[97-108]	1293.63	17.96	0	0	0	0	96158.9	166552	381311	75321.7	107423	151919	0	0
[V].VSRSDRAAHVKQ.[V]	VSRSDRAAHVKQ		[617-628]	1353.73	15.89	0	0	70904	64327.1	0	0	0	0	102334	3668.86	0	0
[L].AKLGGRPTYE.[E]	AKLGGRPTYE		[668-677]	1091.58	2.6	0	0	54663.8	94680.6	0	0	0	0	101684	143803	0	0
[E].NRKSSKHSSL.[D]	NRKSSKHSSL		[433-442]	1143.62	5.68	0	0	79347.7	54279.9	0	0	0	0	95610.3	25770.1	0	0
[L].DGGMVFEAGRDPYKL.[R]	DGGMVFEAGRDPYKL	1xOxidation [M4]	[79-93]	1670.78	29.37	0	0	119318	206665	0	0	195711	71607.6	93429.8	132130	0	0
[A].IAEKKADAVTLDGGMVF.[E]	IAEKKADAVTLDGGMVF		[68-84]	1764.92	34.33	0	0	0	0	0	0	0	0	87639.7	123941	0	0
[G].TRKPVTE.[A]	TRKPVTE		[596-602]	830.473	6.43	0	0	62108.1	62791.6	0	0	0	0	86195.1	34198.3	0	0
[S].KAQEKFGKNK.[S]	KAQEKFGKNK		[292-301]	1177.67	15.81	0	0	25687.9	44492.7	0	0	0	0	84395.4	75724.9	0	0
[F].KSETKNL.[L]	KSETKNL		[652-658]	819.457	7.53	0	0	105563	61964.3	0	0	0	0	75808.5	67707.9	0	0
[L].FGSPPGQR.[D]	FGSPPGQR		[308-315]	845.426	16.05	0	0	246989	286626	0	0	0	0	69719.1	98597.7	0	0
[K].ANEGLTWN.[S]	ANEGLTWN		[461-468]	904.416	26.48	0	0	88479.3	153251	0	0	0	0	68041.2	96224.8	0	0
[I].AEKKADA.[V]	AEKKADA		[69-75]	732.389	6.09	0	0	24786.1	11621.9	0	0	0	0	67954.4	898.915	0	0
[A].RSVDGKE.[D]	RSVDGKE		[277-283]	790.405	5.85	0	0	13113.7	12875	0	0	0	0	60988.6	39899.6	0	0
[A].LYLGSRYLT.[T]	LYLGSRYLT		[337-345]	1085.6	29.06	0	0	0	0	0	0	156979	21334.6	59997	84848.6	0	0
[S].KAQEKFGK.[N]	KAQEKFGK		[292-299]	935.531	15.94	0	0	89033.3	69372.7	0	0	0	0	50795.2	43833.4	0	0
[E].KFGKNKSR.[S]	KFGKNKSR		[296-303]	964.569	15.51	0	0	7740.29	2254.61	0	0	0	0	48103.1	2064.65	0	0
[A].GRDPYKLRPVAA.[E]	GRDPYKLRPVAA		[87-98]	1342.76	17.94	0	0	5.58612e+06	1.31634e+06	0	0	37733	49149.1	46077.4	65163.3	0	0
[V].DRTAGWNIPMGLI.[V]	DRTAGWNIPMGLI		[481-493]	1443.74	54.59	0	0	20066.6	17624.8	0	0	0	0	45695.3	64623	0	0
[R].SVDGKEDLIWKL.[L]	SVDGKEDLIWKL		[278-289]	1402.76	38.4	0	0	14955.3	12959.4	0	0	48486.4	39046.8	35178.8	2007.15	0	0
[G].SPPGQRDLLF.[K]	SPPGQRDLLF		[310-319]	1129.6	31.11	0	0	0	0	0	0	255401	100826	10925.2	15450.5	0	0
[A].HVKQVLL.[H]	HVKQVLL		[625-631]	836.535	19.3	0	0	0	0	0	0	3.904e+06	6.7459e+06	0	0	0	0
[L].GFLRIPSKVD.[S]	GFLRIPSKVD		[325-334]	1131.65	27.07	0	0	0	0	0	0	3.56883e+06	601657	0	0	0	0
[L].GFLRIPS.[K]	GFLRIPS		[325-331]	789.462	30.06	0	0	0	0	0	0	3.3932e+06	682926	0	0	0	0
[E].TTVFENLPEKA.[D]	TTVFENLPEKA		[231-241]	1248.65	27.4	0	0	0	0	0	0	2.4769e+06	605494	0	0	0	0
[L].TTLKNLRETA.[E]	TTLKNLRETA		[345-354]	1146.65	17.58	0	0	0	0	0	0	1.92567e+06	424102	0	0	0	0
[R].YLTTLK.[N]	YLTTLK		[343-348]	738.44	18.77	0	0	0	0	0	0	1.83791e+06	310427	0	0	0	0
[A].HVKQVLLHQQ.[A]	HVKQVLLHQQ		[625-634]	1229.71	17.11	0	0	0	0	0	0	1.56379e+06	2.70857e+06	0	0	0	0
[L].GSRYLTTL.[K]	GSRYLTTL		[340-347]	910.499	23.58	0	0	0	0	0	0	1.42849e+06	461860	0	0	0	0
[S].KVDSALYLGS.[R]	KVDSALYLGS		[332-341]	1052.56	22.93	0	0	0	0	0	0	1.4178e+06	275849	0	0	0	0
[L].RPVAAEIY.[G]	RPVAAEIY		[94-101]	918.504	19.92	0	0	0	0	0	0	1.25e+06	78647.7	0	0	0	0
[Q].THYYAVA.[V]	THYYAVA		[109-115]	824.394	18.14	0	0	0	0	0	0	1.22701e+06	239011	0	0	0	0
[K].SRSFQLF.[G]	SRSFQLF		[302-308]	884.462	35.34	0	0	0	0	0	0	1.0152e+06	29219.6	0	0	0	0
[A].AHVKQVLL.[H]	AHVKQVLL		[624-631]	907.572	19.27	0	0	0	0	0	0	931636	133070	0	0	0	0
[L].GGRPTYEEYL.[G]	GGRPTYEEYL		[671-680]	1184.56	28.24	0	0	0	0	0	0	926198	124932	0	0	0	0
[S].KVDSALYL.[G]	KVDSALYL		[332-339]	908.509	27.36	0	0	0	0	0	0	911101	144104	0	0	0	0
[L].GGRPTYEEYLGTE.[Y]	GGRPTYEEYLGTE		[671-683]	1471.67	25.93	0	0	0	0	0	0	910959	104885	0	0	0	0
[P].GQRDLLF.[K]	GQRDLLF		[313-319]	848.462	30.8	0	0	0	0	0	0	878536	77305.2	0	0	0	0
[L].GSRYLTTLK.[N]	GSRYLTTLK		[340-348]	1038.59	18.31	0	0	0	0	0	0	783430	97485.1	0	0	0	0
[A].HVKQVLLHQ.[Q]	HVKQVLLHQ		[625-633]	1101.65	17.23	0	0	0	0	0	0	705726	1.22235e+06	0	0	0	0
[E].EYLGTEYVTA.[I]	EYLGTEYVTA		[678-687]	1145.54	28.78	0	0	0	0	0	0	620152	55586.2	0	0	0	0
[H].VKQVLL.[H]	VKQVLL		[626-631]	699.476	20.99	0	0	164744	185303	0	0	619503	103979	0	0	0	0
[E].TTVFENLPE.[K]	TTVFENLPE		[231-239]	1049.51	33.43	0	0	0	0	0	0	600450	76586.1	0	0	0	0
[L].GGRPTYEEYLGT.[E]	GGRPTYEEYLGT		[671-682]	1342.63	25.42	0	0	0	0	0	0	594856	78511.8	0	0	0	0
[L].GFLRIPSKV.[D]	GFLRIPSKV		[325-333]	1016.63	28.25	0	0	0	0	0	0	585374	454412	0	0	0	0
[G].SRYLTTL.[K]	SRYLTTL		[341-347]	853.478	23.06	0	0	0	0	0	0	567962	119198	0	0	0	0
[K].NLRETAEEVK.[A]	NLRETAEEVK		[349-358]	1188.62	17.19	347987	50859.7	0	0	0	0	567062	75630.1	0	0	0	0
[T].TVFENLPEKA.[D]	TVFENLPEKA		[232-241]	1147.6	24.86	0	0	0	0	0	0	565442	174492	0	0	0	0
[K].LRPVAAEIY.[G]	LRPVAAEIY		[93-101]	1031.59	24.47	5828.39	5186.37	0	0	0	0	564362	134322	0	0	0	0
[F].GSPPGQRDLLFK.[D]	GSPPGQRDLLFK		[309-320]	1314.72	21.55	31459.1	3452.84	0	0	0	0	524614	71568.5	0	0	0	0
[F].VKETTVFENLPEKA.[D]	VKETTVFENLPEKA		[228-241]	1604.85	26.31	0	0	0	0	0	0	475844	29372.6	0	0	0	0
[A].AEIYGTKESPQ.[T]	AEIYGTKESPQ		[98-108]	1222.6	17.4	0	0	0	0	0	0	458198	95571.1	0	0	0	0
[A].LYLGSRYL.[T]	LYLGSRYL		[337-344]	984.551	32.3	0	0	0	0	0	0	436398	89506.2	0	0	0	0
[A].VVKKGSNFQLD.[Q]	VVKKGSNFQLD		[116-126]	1234.68	18.33	0	0	0	0	0	0	409680	10456.9	0	0	0	0
[L].YLGSRYLTTL.[K]	YLGSRYLTTL		[338-347]	1186.65	35.04	0	0	0	0	0	0	404955	122979	0	0	0	0
[Y].YAVAVVK.[K]	YAVAVVK		[112-118]	749.456	18.23	0	0	0	0	0	0	352772	51369.7	0	0	0	0
[M].GILRPYLS.[W]	GILRPYLS		[149-156]	918.541	27.89	0	0	0	0	0	0	346770	90809.1	0	0	0	0
[S].KVDSALY.[L]	KVDSALY		[332-338]	795.425	18.59	0	0	0	0	0	0	341613	160913	0	0	0	0
[L].YLGSRYLTT.[L]	YLGSRYLTT		[338-346]	1073.56	23.79	0	0	0	0	0	0	326225	117112	0	0	0	0
[F].EAGRDPYKLRP.[V]	EAGRDPYKLRP		[85-95]	1301.7	17.69	0	0	0	0	0	0	310999	289513	0	0	0	0
[K].SETKNLLF.[N]	SETKNLLF		[653-660]	951.515	30.12	25353.7	4016.49	0	0	0	0	307276	51794.4	0	0	0	0
[G].FLRIPSKVD.[S]	FLRIPSKVD		[326-334]	1074.63	22.69	5478.56	4974.48	29583.4	51240	0	0	274804	18273.9	0	0	0	0
[M].VFEAGRDPYK.[L]	VFEAGRDPYK		[83-92]	1181.59	17.53	0	0	4.31828e+06	7.47948e+06	0	0	252566	20980.7	0	0	0	0
[A].AEIYGTKESPQTH.[Y]	AEIYGTKESPQTH		[98-110]	1460.7	17.08	0	0	0	0	0	0	250327	29530.8	0	0	0	0
[S].VDGKEDLIWK.[L]	VDGKEDLIWK		[279-288]	1202.64	23.29	0	0	0	0	0	0	249703	87289.2	0	0	0	0
[L].GFLRIPSKVDS.[A]	GFLRIPSKVDS		[325-335]	1218.68	26	0	0	0	0	0	0	237358	77268.6	0	0	0	0
[L].KNLRETAEEVK.[A]	KNLRETAEEVK		[348-358]	1316.72	17.06	0	0	0	0	0	0	223938	232659	0	0	0	0
[F].ENLPEKA.[D]	ENLPEKA		[235-241]	800.415	17.09	0	0	0	0	0	0	218864	106091	0	0	0	0
[H].YYAVAVVKK.[G]	YYAVAVVKK		[111-119]	1040.61	18	0	0	0	0	0	0	216986	30683.7	0	0	0	0
[A].EIYGTKESPQTH.[Y]	EIYGTKESPQTH		[99-110]	1389.66	16.95	0	0	0	0	0	0	208075	167954	0	0	0	0
[S].ALGFLRIPS.[K]	ALGFLRIPS		[323-331]	973.583	40.2	0	0	0	0	0	0	203614	63280.7	0	0	0	0
[L].QGAVAKFF.[S]	QGAVAKFF		[165-172]	867.472	29.37	0	0	0	0	0	0	198727	50483.2	0	0	0	0
[H].YYAVAVVK.[K]	YYAVAVVK		[111-118]	912.519	20.4	0	0	0	0	0	0	188611	27199	0	0	0	0
[E].STADWAKNL.[N]	STADWAKNL		[575-583]	1005.5	28.12	0	0	0	0	0	0	171573	43023.7	0	0	0	0
[T].TVFENLPE.[K]	TVFENLPE		[232-239]	948.467	30.76	0	0	0	0	0	0	170456	29267.6	0	0	0	0
[S].DRAAHVKQVL.[L]	DRAAHVKQVL		[621-630]	1136.65	17.46	0	0	0	0	0	0	166845	288984	0	0	0	0
[E].AGRDPYKL.[R]	AGRDPYKL		[86-93]	919.5	18.4	0	0	265847	460461	0	0	166833	7149.25	0	0	0	0
[L].GFLRIPSKVDSAL.[Y]	GFLRIPSKVDSAL		[325-337]	1402.81	34.04	0	0	0	0	0	0	153146	132637	0	0	0	0
[A].EIYGTKESP.[Q]	EIYGTKESP		[99-107]	1023.5	17.98	0	0	296811	514091	0	0	152152	26990.8	0	0	0	0
[S].DRAAHVKQVLL.[H]	DRAAHVKQVLL		[621-631]	1249.74	19.31	0	0	0	0	0	0	133287	105979	0	0	0	0
[G].GRPTYEEYLGTE.[Y]	GRPTYEEYLGTE		[672-683]	1414.65	25.88	0	0	0	0	0	0	132257	10440.8	0	0	0	0
[G].GRPTYEEYL.[G]	GRPTYEEYL		[672-680]	1127.54	28.2	0	0	0	0	0	0	131004	18826.9	0	0	0	0
[A].HVKQVLLH.[Q]	HVKQVLLH		[625-632]	973.594	17.19	0	0	0	0	0	0	128963	223371	0	0	0	0
[A].NEGLTWNSLK.[D]	NEGLTWNSLK		[462-471]	1161.59	29.08	0	0	0	0	0	0	127606	34524.2	0	0	0	0
[A].RSVDGKEDLIWK.[L]	RSVDGKEDLIWK		[277-288]	1445.77	20.66	0	0	0	0	0	0	123905	129936	0	0	0	0
[P].VAAEIYGTKESPQ.[T]	VAAEIYGTKESPQ		[96-108]	1392.7	18.13	0	0	0	0	0	0	119040	15324.6	0	0	0	0
[L].YLGSRYLTTLK.[N]	YLGSRYLTTLK		[338-348]	1314.74	26.6	0	0	0	0	0	0	109181	95092.9	0	0	0	0
[K].LLSKAQEKF.[G]	LLSKAQEKF		[289-297]	1063.61	18.04	7700.11	7269.09	0	0	0	0	106743	33242.4	0	0	0	0
[L].LHQQALFGKN.[G]	LHQQALFGKN		[631-640]	1155.63	18.62	0	0	0	0	0	0	98612.7	4283.58	0	0	0	0
[G].GRPTYEEYLGT.[E]	GRPTYEEYLGT		[672-682]	1285.61	25.39	0	0	0	0	0	0	98207.5	13527.1	0	0	0	0
[L].RPVAAEIYGTKESPQ.[T]	RPVAAEIYGTKESPQ		[94-108]	1645.85	18.21	0	0	0	0	0	0	98168.7	22276.6	0	0	0	0
[Y].LGSRYLTTL.[K]	LGSRYLTTL		[339-347]	1023.58	28.63	0	0	0	0	0	0	96148.8	23056.6	0	0	0	0
[L].GGRPTYEEYLGTEYVTA.[I]	GGRPTYEEYLGTEYVTA		[671-687]	1905.89	33.81	0	0	0	0	0	0	95700.5	10673	0	0	0	0
[L].HQQALFG.[K]	HQQALFG		[632-638]	800.405	20.6	0	0	0	0	0	0	89338.1	21205.5	0	0	0	0
[K].LRPVAAEIYGT.[K]	LRPVAAEIYGT		[93-103]	1189.66	24.65	2561.58	4436.78	0	0	0	0	88319.7	21291.2	0	0	0	0
[R].AAHVKQVLLHQQ.[A]	AAHVKQVLLHQQ		[623-634]	1371.79	17.1	12057.9	3601.69	0	0	0	0	86385.2	86840.7	0	0	0	0
[P].VAAEIYGTK.[E]	VAAEIYGTK		[96-104]	951.515	17.75	34761.1	5778.79	0	0	0	0	86243.3	21939.2	0	0	0	0
[R].SVDGKEDLIW.[K]	SVDGKEDLIW		[278-287]	1161.58	34.57	0	0	0	0	0	0	81358.1	11584.2	0	0	0	0
[V].AAEIYGTKESPQTHY.[Y]	AAEIYGTKESPQTHY		[97-111]	1694.8	18.03	0	0	0	0	0	0	78679.3	5644.86	0	0	0	0
[S].VDGKEDLIWKL.[L]	VDGKEDLIWKL		[279-289]	1315.73	37.91	0	0	0	0	0	0	76971	48361.8	0	0	0	0
[T].EGYLAVAVVKKA.[N]	EGYLAVAVVKKA		[450-461]	1247.74	22.79	0	0	0	0	0	0	71687.2	18057.4	0	0	0	0
[T].AGWNIPM.[G]	AGWNIPM	1xOxidation [M7]	[484-490]	804.371	29.9	0	0	0	0	0	0	71424	21722.4	0	0	0	0
[P].VAAEIYGTKESPQTH.[Y]	VAAEIYGTKESPQTH		[96-110]	1630.81	17.3	2336.91	4047.64	59278	102672	200746	347703	70158.4	19407.6	0	0	0	0
[W].ENTNGESTADWAKN.[L]	ENTNGESTADWAKN		[569-582]	1536.66	17.71	0	0	0	0	0	0	69400	15768.5	0	0	0	0
[S].WTESLEPLQGA.[V]	WTESLEPLQGA		[157-167]	1230.6	35.28	0	0	0	0	0	0	68004.8	5619.66	0	0	0	0
[L].DGGMVFEAGRD.[P]	DGGMVFEAGRD	1xOxidation [M4]	[79-89]	1169.49	18.45	0	0	0	0	0	0	66461.8	2353.36	0	0	0	0
[R].DLLFKDSAL.[G]	DLLFKDSAL		[316-324]	1021.56	38.74	0	0	0	0	0	0	64268.8	11185.2	0	0	0	0
[Q].THYYAVAVVK.[K]	THYYAVAVVK		[109-118]	1150.63	18.87	39266.9	3392.36	0	0	0	0	61768.3	11609	0	0	0	0
[L].AVAVVKKANEGLT.[W]	AVAVVKKANEGLT		[454-466]	1299.76	17.44	0	0	0	0	0	0	57257.3	9404.06	0	0	0	0
[K].LLSKAQEKFGKN.[K]	LLSKAQEKFGKN		[289-300]	1362.77	17.1	0	0	0	0	0	0	54671.6	48888.8	0	0	0	0
[K].LRPVAAEIYGTK.[E]	LRPVAAEIYGTK		[93-104]	1317.75	20.22	130950	18086.5	0	0	0	0	54574.7	31672.3	0	0	0	0
[R].YLTTLKNL.[R]	YLTTLKNL		[343-350]	965.567	28.85	0	0	0	0	0	0	54187.6	14434.8	0	0	0	0
[L].RIPSKVDSA.[L]	RIPSKVDSA		[328-336]	972.547	16.8	0	0	0	0	0	0	52434.7	33038.6	0	0	0	0
[K].KGSNFQLDQLQ.[G]	KGSNFQLDQLQ		[119-129]	1277.65	26.32	0	0	0	0	0	0	51614.3	9595.86	0	0	0	0
[R].AAHVKQVLLHQ.[Q]	AAHVKQVLLHQ		[623-633]	1243.73	17.36	0	0	0	0	0	0	50565.9	44768	0	0	0	0
[A].IAEKKADAVTL.[D]	IAEKKADAVTL		[68-78]	1158.67	18.3	0	0	0	0	0	0	50262.3	9531.15	0	0	0	0
[V].KETTVFENLPE.[K]	KETTVFENLPE		[229-239]	1306.65	29.53	0	0	0	0	0	0	48954.2	11639.4	0	0	0	0
[A].AHVKQVLLH.[Q]	AHVKQVLLH		[624-632]	1044.63	17.32	0	0	0	0	0	0	48433.4	83889.1	0	0	0	0
[A].RSVDGKEDLI.[W]	RSVDGKEDLI		[277-286]	1131.6	18.97	0	0	746874	1.29362e+06	0	0	48191.5	6664.85	0	0	0	0
[Y].LGSRYLTT.[L]	LGSRYLTT		[339-346]	910.499	18.95	36866.2	3672.47	0	0	0	0	47138.1	17397	0	0	0	0
[N].GESTADWAKNL.[N]	GESTADWAKNL		[573-583]	1191.56	29.52	0	0	0	0	0	0	45063.4	2850.5	0	0	0	0
[K].LRPVAAEIYGTKESPQ.[T]	LRPVAAEIYGTKESPQ		[93-108]	1758.94	20.57	0	0	0	0	0	0	43137.9	7737.07	0	0	0	0
[P].GQRDLLFK.[D]	GQRDLLFK		[313-320]	976.557	20.6	0	0	0	0	0	0	41047.2	8433.56	0	0	0	0
[A].NEGLTWNSLKDKK.[S]	NEGLTWNSLKDKK		[462-474]	1532.81	20.21	0	0	0	0	0	0	39531.5	44449.8	0	0	0	0
[D].SALYLGSRYL.[T]	SALYLGSRYL		[335-344]	1142.62	34.77	0	0	0	0	0	0	38160.4	7113.37	0	0	0	0
[Y].LAVAVVKKA.[N]	LAVAVVKKA		[453-461]	898.608	17.64	0	0	0	0	0	0	34369.1	59529	0	0	0	0
[S].RSDRAAHVKQVL.[L]	RSDRAAHVKQVL		[619-630]	1379.79	16.41	0	0	7644.32	13240.3	0	0	32890	56967.1	0	0	0	0
[S].ALGFLRIPSKVDSA.[L]	ALGFLRIPSKVDSA		[323-336]	1473.84	34.23	0	0	0	0	0	0	32793.8	28407.7	0	0	0	0
[A].GRDPYKLRPV.[A]	GRDPYKLRPV		[87-96]	1200.68	18.03	0	0	0	0	0	0	30341	37584.6	0	0	0	0
[A].FVKETTVFENLPEKA.[D]	FVKETTVFENLPEKA		[227-241]	1751.92	29.39	0	0	0	0	0	0	27165.2	23562.8	0	0	0	0
[D].SALGFLRIPS.[K]	SALGFLRIPS		[322-331]	1060.61	42.17	0	0	0	0	0	0	25110.6	21827.5	0	0	0	0
[Y].AVAVVKKGSNFQLDQLQ.[G]	AVAVVKKGSNFQLDQLQ		[113-129]	1845.02	25.99	0	0	0	0	0	0	22415.4	19428.8	0	0	0	0
[K].LLSKAQEKFG.[K]	LLSKAQEKFG		[289-298]	1120.64	17.76	63554.5	9411.94	0	0	0	0	21544.6	5783.51	0	0	0	0
[A].AHVKQVLLHQQ.[A]	AHVKQVLLHQQ		[624-634]	1300.75	17.26	0	0	0	0	0	0	18542.3	32116.1	0	0	0	0
[K].LLSKAQEKFGK.[N]	LLSKAQEKFGK		[289-299]	1248.73	17.02	56478.5	10289.7	0	0	0	0	15590.7	16654.4	0	0	0	0
[Q].LFGSPPGQR.[D]	LFGSPPGQR		[307-315]	958.51	18.78	59419.5	8184.78	766121	1.32696e+06	0	0	10742.5	9990.27	0	0	0	0
[R].SFQLFGSPPGQR.[D]	SFQLFGSPPGQR		[304-315]	1320.67	34.24	289855	72377.1	0	0	0	0	2296.83	3978.23	0	0	0	0
[G].ILRPYLS.[W]	ILRPYLS		[150-156]	861.519	22.98	4441.52	7692.93	998029	1.72864e+06	0	0	0	0	0	0	0	0

## Sheet: Table S6
Table S6. List of the bioactive peptides identified in human milk lactoferrin samples via MBPDB search
Peptide sequence identified in the samples	Peptide sequence in the database	Protein	Positions in Proteins (database)	% Alignment	Bioactive Function	HC_30	HG_30	HI_30	HC_83	HG_83	HI_83
EKYLGPQY	KYLGPQY	Human LF	680-686	87.5	Opioid		○		○	○
ERYYGY	RYYGY	Human LF	543-547	83.33	Opioid		○	○		○	○
FQSETKNLL	FKSETKNLL	Bovine LF	651-659	88.89	Osteoanabolic		○			○	○
FQSETKNLLF	FKSETKNLL	Bovine LF	651-659	80	Osteoanabolic		○			○
KLRPVA	LRPVAA	Bovine LF	93-98	83.33	ACE-inhibitory	○	○	○	○	○	○
KLRPVAA	LRPVAA	Bovine LF	93-98	85.71	ACE-inhibitory	○			○	○
KYLGPQY	KYLGPQY	Human LF	680-686	100	Opioid	○	○			○	○
LFQSETKNLL	FKSETKNLL	Bovine LF	651-659	80	Osteoanabolic		○			○
LLRQAQEKFGKDKSPKFQL	WNLLRQAQEKFGKDKSPK	Human LF	287-304	84.21	Antimicrobial		○			○
LRQAQEKFGKDKSPK	WNLLRQAQEKFGKDKSPK	Human LF	287-304	83.33	Antimicrobial		○			○
LRQAQEKFGKDKSPK	WNLLRQAQEKFGKDKSP	Human LF	287-303	82.35	Antimicrobial		○			○
LRQAQEKFGKDKSPKF	WNLLRQAQEKFGKDKSPK	Human LF	287-304	83.33	Antimicrobial	○	○		○	○
LRQAQEKFGKDKSPKF	WNLLRQAQEKFGKDKSP	Human LF	287-303	82.35	Antimicrobial	○	○		○	○
LRQAQEKFGKDKSPKFQL	WNLLRQAQEKFGKDKSPK	Human LF	287-304	83.33	Antimicrobial		○			○	○
NLLRQAQEKFGKDKSPKF	WNLLRQAQEKFGKDKSPK	Human LF	287-304	94.44	Antimicrobial		○	○		○
NLLRQAQEKFGKDKSPKF	WNLLRQAQEKFGKDKSP	Human LF	287-303	88.89	Antimicrobial		○	○		○
NLLRQAQEKFGKDKSPKF	DAIWNLLRQAQEKFGKDKSP	Human LF	284-303	80	Antimicrobial		○	○		○
NLLRQAQEKFGKDKSPKFQL	WNLLRQAQEKFGKDKSPK	Human LF	287-304	85	Antimicrobial		○			○
NLLRQAQEKFGKDKSPKFQL	WNLLRQAQEKFGKDKSP	Human LF	287-303	80	Antimicrobial		○			○
NLLRQAQEKFGKDKSPKFQL	DAIWNLLRQAQEKFGKDKSP	Human LF	284-303	80	Antimicrobial		○			○
RYYGY	RYYGY	Human LF	543-547	100	Opioid	○	○	○	○	○	○

## Sheet: Table S7
Table S7. List of the bioactive peptides identified in recombinant human lactoferrin samples via MBPDB search
Peptide sequence identified in the samples	Peptide sequence in the database	Protein	Positions in Proteins (database)	% Alignment	Bioactive Function	RC_44	RG_44	RI_44	RC_100	RG_100	RI_100
EKYLGPQY	KYLGPQY	Human LF	680-686	87.5	Opioid	○	○			○
FQSETKNLL	FKSETKNLL	Bovine LF	651-659	88.89	Osteoanabolic	○	○		○	○
FQSETKNLLF	FKSETKNLL	Bovine LF	651-659	80	Osteoanabolic		○			○
KLRPVA	LRPVAA	Bovine LF	93-98	83.33	ACE-inhibitory	○	○		○	○	○
KLRPVAA	LRPVAA	Bovine LF	93-98	85.71	ACE-inhibitory		○			○
KYLGPQY	KYLGPQY	Human LF	680-686	100	Opioid	○	○		○	○
LFQSETKNLL	FKSETKNLL	Bovine LF	651-659	80	Osteoanabolic		○			○
LLRQAQEKFGKDKSPKFQL	WNLLRQAQEKFGKDKSPK	Human LF	287-304	84.21	Antimicrobial		○			○
LRQAQEKFGKDKSPK	WNLLRQAQEKFGKDKSPK	Human LF	287-304	83.33	Antimicrobial	○	○	○		○	○
LRQAQEKFGKDKSPK	WNLLRQAQEKFGKDKSP	Human LF	287-303	82.35	Antimicrobial	○	○	○		○	○
LRQAQEKFGKDKSPKF	WNLLRQAQEKFGKDKSPK	Human LF	287-304	83.33	Antimicrobial	○	○		○	○
LRQAQEKFGKDKSPKF	WNLLRQAQEKFGKDKSP	Human LF	287-303	82.35	Antimicrobial	○	○		○	○
LRQAQEKFGKDKSPKFQ	WNLLRQAQEKFGKDKSPK	Human LF	287-304	83.33	Antimicrobial		○			○
LRQAQEKFGKDKSPKFQ	WNLLRQAQEKFGKDKSP	Human LF	287-303	82.35	Antimicrobial		○			○
LRQAQEKFGKDKSPKFQL	WNLLRQAQEKFGKDKSPK	Human LF	287-304	83.33	Antimicrobial	○	○	○	○	○	○
NLLRQAQEKFGKDKSPKF	WNLLRQAQEKFGKDKSPK	Human LF	287-304	94.44	Antimicrobial		○			○	○
NLLRQAQEKFGKDKSPKF	WNLLRQAQEKFGKDKSP	Human LF	287-303	88.89	Antimicrobial		○			○	○
NLLRQAQEKFGKDKSPKF	DAIWNLLRQAQEKFGKDKSP	Human LF	284-303	80	Antimicrobial		○			○	○
NLLRQAQEKFGKDKSPKFQL	WNLLRQAQEKFGKDKSPK	Human LF	287-304	85	Antimicrobial		○			○
NLLRQAQEKFGKDKSPKFQL	WNLLRQAQEKFGKDKSP	Human LF	287-303	80	Antimicrobial		○			○
NLLRQAQEKFGKDKSPKFQL	DAIWNLLRQAQEKFGKDKSP	Human LF	284-303	80	Antimicrobial		○			○
PYKLRPV	PYKLRP	Bovine LF	90-95	85.71	ACE-inhibitory	○			○	○
PYKLRPV	DPYKLRP	Bovine LF	89-95	85.71	ACE-inhibitory	○			○	○
RYYGY	RYYGY	Human LF	543-547	100	Opioid	○	○	○	○	○	○

## Sheet: Table S8
Table S8. List of the bioactive peptides identified in bovine lactoferrin samples via MBPDB search
Peptide sequence identified in the samples	Peptide sequence in the database	Protein	Positions in Proteins (database)	% Alignment	Bioactive Function	BC_6	BG_6	BI_6	BC_36	BG_36	BI_36
AAEIYGTKESPQTH	AEIYGTKESPQTHYY	Bovine LF	98-112	86.67	Increase cellular growth	○	○	○	○	○	○
AAEIYGTKESPQTHY	AEIYGTKESPQTHYY	Bovine LF	98-112	93.33	Increase cellular growth				○
AEIYGTKESPQT	AEIYGTKESPQTHYY	Bovine LF	98-112	80	Increase cellular growth		○	○	○	○
AEIYGTKESPQTH	AEIYGTKESPQTHYY	Bovine LF	98-112	86.67	Increase cellular growth				○
AEIYGTKESPQTHY	AEIYGTKESPQTHYY	Bovine LF	98-112	93.33	Increase cellular growth		○		○	○
DLIWKL	EDLIWK	Bovine LF	283-288	83.33	Antimicrobial		○		○	○
DLIWKL	LIWKL	Bovine LF	285-289	83.33	ACE-inhibitory		○		○	○
DRDQYELL	ADRDQYELL	Bovine LF	241-249	88.89	Antimicrobial		○		○	○
EIYGTKESPQTH	AEIYGTKESPQTHYY	Bovine LF	98-112	80	Increase cellular growth				○
EIYGTKESPQTHY	AEIYGTKESPQTHYY	Bovine LF	98-112	86.67	Increase cellular growth		○		○	○	○
ENLPEKADRDQ	NLPEKADRD	Bovine LF	236-244	81.82	ACE-inhibitory		○		○	○
ENLPEKADRDQ	NLPEKADRD	Bovine LF	236-244	81.82	Antithrombotic		○		○	○
FKSETKNLL	FKSETKNLL	Bovine LF	651-659	100	Osteoanabolic		○		○	○
FKSETKNLLF	FKSETKNLL	Bovine LF	651-659	90	Osteoanabolic		○			○
GILRPY	GILRP	Bovine LF	149-153	83.33	ACE-inhibitory		○		○	○
ILRPY	GILRP	Bovine LF	149-153	80	ACE-inhibitory	○	○		○	○
IWKLL	LIWKL	Bovine LF	285-289	80	ACE-inhibitory		○		○	○
IYGTKESPQTHY	AEIYGTKESPQTHYY	Bovine LF	98-112	80	Increase cellular growth		○		○	○
KAQEKFGKNKSRS	LLSKAQEKFGKNKSR	Bovine LF	289-303	80	Antimicrobial		○	○	○	○	○
KLLSKAQEKFGKNKSRS	WKLLSKAQEKFGKNKSR	Bovine LF	287-303	94.12	Antimicrobial		○			○
KLLSKAQEKFGKNKSRS	LLSKAQEKFGKNKSR	Bovine LF	289-303	88.24	Antimicrobial		○			○
KLLSKAQEKFGKNKSRS	LIWKLLSKAQEKFGKNKSR	Bovine LF	285-303	84.21	Antimicrobial		○			○
KLLSKAQEKFGKNKSRS	KLLSKAQEKFGKNKSRSFQL	Bovine LF	288-307	85	Antimicrobial		○			○
KLLSKAQEKFGKNKSRS	DLIWKLLSKAQEKFGKNKSR	Bovine LF	284-303	80	Antimicrobial		○			○
KLRPVA	LRPVAA	Bovine LF	93-98	83.33	ACE-inhibitory	○	○	○	○	○
KSETKNLL	FKSETKNLL	Bovine LF	651-659	88.89	Osteoanabolic		○			○
KSETKNLLF	FKSETKNLL	Bovine LF	651-659	88.89	Osteoanabolic		○		○	○
LFKSETKNLL	FKSETKNLL	Bovine LF	651-659	90	Osteoanabolic		○			○
LLSKAQEKFGKN	LLSKAQEKFGKNKSR	Bovine LF	289-303	80	Antimicrobial				○
LRPYL	RPYL	Bovine LF	152-155	80	ACE-inhibitory		○		○	○
LSKAQEKFGKNK	LLSKAQEKFGKNKSR	Bovine LF	289-303	80	Antimicrobial	○	○	○	○	○	○
LSKAQEKFGKNKSR	WKLLSKAQEKFGKNKSR	Bovine LF	287-303	82.35	Antimicrobial		○	○	○	○	○
LSKAQEKFGKNKSR	LLSKAQEKFGKNKSR	Bovine LF	289-303	93.33	Antimicrobial		○	○	○	○	○
LSKAQEKFGKNKSRS	WKLLSKAQEKFGKNKSR	Bovine LF	287-303	82.35	Antimicrobial		○	○	○	○	○
LSKAQEKFGKNKSRS	LLSKAQEKFGKNKSR	Bovine LF	289-303	93.33	Antimicrobial		○	○	○	○	○
LYLGSRY	YLGSRY	Bovine LF	338-343	85.71	Opioid	○	○		○	○
RWQWR	RRWQWR	Bovine LF	39-44	83.33	ACE-inhibitory		○			○
SKAQEKFGKNKSRS	LLSKAQEKFGKNKSR	Bovine LF	289-303	86.67	Antimicrobial		○		○	○	○
VAAEIYGTKESPQTH	AEIYGTKESPQTHYY	Bovine LF	98-112	86.67	Increase cellular growth	○	○	○	○
YLGSRY	YLGSRY	Bovine LF	338-343	100	Opioid		○		○	○	○
YLGSRY	YLGSGY	Human LF	338-343	83.33	Opioid		○		○	○	○
YLGSRYL	YLGSRY	Bovine LF	338-343	85.71	Opioid		○		○	○
YLTTLK	YLTTLK	Bovine LF	343-348	100	Antimicrobial				○
